# Supplementary material for: Favorable pleiotropic loci for fiber yield and quality in upland cotton (Gossypium hirsutum)
Source: Sci Rep. 2021 Aug 5;11:15935. doi: 10.1038/s41598-021-95629-9 (PMC8342446; doi:10.1038/s41598-021-95629-9)
Supplement: Supplementary file 2 — Supplementary Information 2. [file 41598_2021_95629_MOESM2_ESM.xlsx]

## Sheet: Table S1
Table S1. The result of the trait used in GWAS. The ten environments were defined as: 1, AY_2007; 2, NJ_2007; 3, Kuche_2007;4, AY_2008; 5, NJ_2008; 6, Kuche_2008;7, AY_2009; 8, NJ_2009; 9, Kuche_2009, blup.
	Boll weight/BW										Seed index/SI										Lint percentage/LP										Fiber length/FL										Fiber strength/FS
taxa	BW_1	BW_2	BW_3	BW_4	BW_5	BW_6	BW_7	BW_8	BW_9	BW_blup	SI_1	SI_2	SI_3	SI_4	SI_5	SI_6	SI_7	SI_8	SI_9	SI_blup	LP_1	LP_2	LP_3	LP_4	LP_5	LP_6	LP_7	LP_8	LP_9	LP_blup	FL_1	FL_2	FL_3	FL_4	FL_5	FL_6	FL_7	FL_8	FL_9	FL_blup	FS_1	FS_2	FS_3	FS_4	FS_5	FS_6	FS_7	FS_8	FS_9
RAD25	5.32	5.9	4.48	5.46	5.82	4.37	5.17	5.22	4.97	5.21433	11.55	12.83	11.19	12.3	12.07	11.1	11.88	10.5	12.67	11.7832	37.81	40.4	35.26	37.28	39.44	38.56	32.88	38.55	35.52	37.3076	28.37	28.68	27.33	28.56	28.67	27.65	28.49	26.87	25.95	27.8813	28.07	28.4	27.67	29.1	28.97	26.5	29.85	25.4	24.33
RAD167	5.51	5.67	4.34	5.32	5.34	4.74	4.9	5.31	4.58	5.10915	11.48	12.92	12.13	11.67	11.1	9.6	11.17	9.97	11.5	11.2932	35.24	34.2	32.97	34.01	36.91	36.78	33.01	38.45	34.35	35.1611	29.86	30.21	31.87	31.73	31.22	29.59	29.38	30.08	28.48	30.2267	27.53	28.67	30.67	30.13	29.13	29.77	30.3	27.23	27.07
RAD254	5.59	6.87	5.43	6.19	6.25	5.98	5.95	6.09	5.71	5.98745	12.19	13.5	12	12.74	12.65	13.07	11.53	11.02	13.23	12.4122	36.13	36.93	35.1	35.18	39.05	34.36	33.46	39.35	34.77	36.0738	27.22	28.44	29.04	29.91	28.6	28.38	28.01	28.58	28.5	28.5372	26.33	28.53	29	28.27	27.33	28.23	28.1	28.57	28.07
RAD255	5.38	6.5	5.29	6.41	6.08	5.64	5.77	6.17	5.46	5.84439	13.75	14.92	12.8	14.02	12.82	12	13.11	12.92	13.07	13.2177	36.26	37.27	34.88	35.2	37.74	33.74	32.6	35.45	34.64	35.363	27.49	28.71	28.23	28.68	30.03	27.35	27.47	28.38	27.13	28.1926	27.53	27.57	28.8	28	29.33	26.73	27.07	27.77	25.6
RAD249	6.28	7	5.87	6.94	6.39	5.75	6.03	6.24	5.93	6.23673	13.73	14.07	12.53	13.06	13.12	12.27	12.33	11.35	13.1	12.8031	33.68	34.9	33.97	35.44	35.19	33.03	33.56	37.32	33.8	34.6153	28.06	29.56	28.51	26.12	30.93	27.69	26.32	29.09	28.87	28.373	27.33	29.6	27.93	23.73	29.17	27.47	25.73	28.37	28.05
RAD234	5.16	5.77	5.02	5.55	5.3	5.07	5.22	5.37	4.97	5.29007	10.88	12.15	11.03	11.34	11.05	11.67	10.52	10.55	11.97	11.2523	36.78	38	33.13	36.07	39.86	35.3	33.21	39.65	34.24	36.281	26.71	28.2	28.05	27.69	28.16	27.51	26.11	28.4	29.27	27.8309	25.23	26.2	27.37	25.47	26.73	27.77	24.47	26.77	29.45
RAD231	4.41	6.1	4.96	5.68	5.69	5.14	5.25	5.53	5.2	5.34582	11.06	13.13	13.1	13.36	11.15	11.6	12.05	11.37	13	12.1849	34.67	37.6	31.08	34.43	39.02	34.71	30.9	37.52	32.62	34.7954	26.8	27.13	28	27.5	28.22	27.59	27.12	27.91	25.61	27.3779	26.57	26.7	27.53	25.83	27.33	28.83	27.2	27.97	26.1
RAD131	4.92	5	4.06	5.09	5.46	5.21	4.59	4.99	4.54	4.91456	11.45	11.47	9.83	10.96	10.73	11.63	10.1	9.7	11.3	10.8226	33.57	35.77	32.59	34.72	37.44	32.18	31.26	38.52	32.56	34.3678	28.51	28.1	27.9	28.96	30.03	28.71	27.65	27.86	29.02	28.5436	28.83	28.1	30.03	27.73	29.5	28.27	28.03	29.43	29.83
RAD230	4.84	5.13	4.8	5.48	4.89	5.38	4.57	4.36	4.8	4.95558	10.82	11.58	10.4	11.01	10.67	10.57	10.78	9.47	11.07	10.7365	34.87	36.37	32.95	35.1	36.19	31.97	31.38	37.34	32.92	34.4199	29.26	28.38	27.86	29.51	28.96	27.89	28.36	28.16	27.97	28.5018	29.43	29.23	29.3	28.33	29.27	28.93	28.83	29.5	26.93
RAD120	5.73	6.93	5.43	5.85	6.38	7.12	5.51	6.31	6.09	6.12313	12.77	14.57	13.6	13.43	12.97	14.03	12.24	12.32	14.57	13.3351	34.1	35.13	35.92	33.4	36.22	36.33	33.31	38.27	35.78	35.4368	29.51	30.1	30.81	30.59	30.89	29.99	28.65	28.74	29	29.7823	29.93	30.03	33.2	31.47	31.33	29.5	29	29.83	28.57
RAD27	4.41	4.9	6.28	3.32	5.11	5.85	3.63	4.8	6.54	5.01764	10.2	12.87	11.7	9.84	12.22	14.5	8.45	10.57	14.2	11.6174	35.97	37.83	35.14	34.92	38.38	33.77	34.48	39.57	35.02	36.1551	28.32	29.76	29.3	28.77	30	29.91	27.13	28.68	29.04	28.9912	27.33	28.2	29.3	27.13	27.77	29.97	26.6	29.57	28.83
RAD165	5.19	6.7	2.95	5.6	6.63	3.28	5.61	5.63	3.2	5.01238	12.89	14.12	12.6	11.01	12.52	11.87	10.91	11.37	12.53	12.1849	38.14	39.73	36.15	35.32	40.06	33.23	34.27	40.18	35.25	36.9419	29.25	29.98	27.85	27.39	30.21	30.13	26.81	29.3	-	28.8071	35.83	34.93	33.2	26.93	35.13	29.9	26.93	35.13	-
RAD215	5.83	6.27	5.5	6.03	5.48	6.19	5.18	5.27	5.83	5.72659	12.18	13.35	11.47	12.09	12.02	12.6	10.52	10.47	12.73	11.9275	40.38	40.43	38.81	39.97	40.67	38.76	38.18	41.05	39.03	39.6494	29.1	29.53	29.82	29.98	31.3	29.37	28.22	29.77	29.83	29.6364	28.63	28.7	31.67	27.8	30.6	29.53	28.67	29.8	29.97
RAD2	7.45	7.9	6.7	5.44	7.02	7.12	5.45	6.38	6.74	6.63328	13.95	15.77	13.3	12.5	12.85	14.17	12.66	12.35	14.5	13.502	31.71	36.5	33.2	32.65	39.28	32.37	32.34	38.27	33.01	34.446	32.01	31.58	31.92	32.49	32.04	30.04	29.46	31.03	29.28	31.0243	35.4	29.83	33	32.05	31.3	30.17	28.5	30.23	26.1
RAD244	5.79	6.2	5.48	6.64	6.2	5.98	5.58	5.35	5.72	5.86964	11.27	13.38	11.57	12.05	12.17	13.37	11.01	10.92	13.17	12.0869	36.08	35.97	33.66	36.61	37.73	32.68	32.89	37.57	33.72	35.2685	26.7	27.28	27.97	26.43	28.19	27.29	26.1	27.55	27.25	27.2577	25.93	27.17	29	24.43	28.33	27.4	25.23	27.93	26.47
RAD129	5.93	5.97	5.2	6.05	5.47	5.6	5.53	5.51	5.43	5.63297	12.29	12.63	11.93	12.01	11.98	11.57	11.31	10.82	12.4	11.8748	35.61	37.1	33.24	34.57	37.1	35.58	31.94	38.82	34.15	35.3988	27.3	27.92	27.86	28.09	27.48	27.55	26.47	27.93	26.02	27.4574	27.37	28.03	29.5	26.2	27.33	27.6	28.43	27.53	27.07
RAD236	4.74	5.8	5.45	5.79	5.89	4.92	4.92	5.93	5.36	5.43417	10.64	12.97	11.47	11.49	11.93	10.53	10.65	10.73	11.63	11.3471	35.2	37.2	31.88	35.1	38.33	35.5	32.5	40.33	33.45	35.5485	26.25	26.8	27.36	27.49	28.28	26.58	26.39	27.64	25.59	27.0022	25.27	25.97	27.47	24.83	27.43	26.23	25.47	27.2	23.5
RAD239	6.31	7.07	6.1	5.85	6.44	6.46	5.35	6.04	6.32	6.18519	12.66	14.58	12.4	12.12	12.68	11.53	11.78	11.58	12.63	12.4154	33.25	32.67	32.75	33.35	34.56	31.09	30.62	33.38	32.54	32.8052	27.23	28.78	27.66	29.14	29.08	28.05	26.9	27.48	26.74	27.9339	25.83	28.07	27.07	27.13	28.57	28.23	26.55	27.4	24.8
RAD153	3.79	4.17	3.49	3.82	3.96	3.76	3.52	3.8	3.6	3.86797	10.29	13.08	10.73	10.57	11.87	11.57	9.76	10.27	11.77	11.1177	-	-	20.64	-	-	21.52	24.59	-	-	24.549	-	-	-	-	-	25.18	-	-	-	26.1169	25.05	25.5	24.25	24.17	24.57	26.07	23.53	24.1	23.5
RAD326	4.93	5.7	4.99	5.71	5.71	5.49	5.74	6.35	5.26	5.54777	11.19	11.98	9.67	11.58	10.57	10.23	11.73	11.52	10.5	11.0165	42.34	42.27	40.82	42.88	44.07	41.3	38.3	39.06	40.55	41.2023	26.97	27.13	26.78	27.63	27.57	27.26	26.39	27.54	27.01	27.2062	26.9	28.07	27.1	26.9	27.63	28.1	27.47	27.23	28.8
RAD1	4.75	4.9	4.26	4.85	5.18	4.6	4.79	5.04	4.47	4.80727	9.74	11.65	10.6	10.33	10.82	11.17	10.19	10.48	11.43	10.7408	42.11	39.87	34.41	38.1	40.38	37.75	37.81	39.25	35.3	38.3147	25.99	24.13	27.52	28	26.79	25.68	27.48	27.5	26.24	26.6749	28.5	22.57	26.9	27.6	25.87	24.6	26.37	27.13	26.75
RAD290	5.28	6.1	5.2	5.41	5.27	6.62	5.03	5.26	5.78	5.55513	11.26	12.97	11.4	11.65	11.15	13.07	9.84	10.4	12.93	11.6303	39.76	39.33	36.98	39.44	40.69	35.77	39.33	39.81	35.95	38.5404	26.8	26.73	27.73	27.15	27.32	27.24	26.63	26.62	25.44	26.925	26.77	25.87	28.5	26.67	27.4	28.57	26.97	27.77	24.13
RAD229	4.66	5.37	5.28	5.68	5.58	4.87	4.98	4.95	5.32	5.21223	9.54	10.38	9.47	10.51	9.58	9.3	10.49	10.02	9.9	9.96326	39.62	42	39.36	39.32	41.82	40.49	35.73	38.9	39.93	39.6375	27.98	27.7	28.38	28.47	28.73	28.14	27.69	28.12	27.33	28.0928	27.47	27.27	29.07	26.67	28.27	28.33	28.67	28.2	27.03
RAD241	6.34	6.47	5.56	7.01	6.68	5.82	6.03	5.85	5.74	6.13891	13.12	12.85	12.23	13.22	11.88	12.83	12.46	10.25	13.2	12.424	39.41	39.63	35.99	37.72	39.33	34.85	34.45	39.78	35.75	37.4389	29.02	28.63	27.9	29.85	28.84	29.01	27.85	27.1	29.44	28.6402	29.23	27.17	29.13	28.3	27.77	29	28.03	26.73	29.05
RAD128	5.37	5.83	5.35	5.9	6.02	4.79	5.17	5.66	5.27	5.49308	11.14	12.47	10.57	11.6	12.47	12.47	10.65	10.67	12.13	11.5765	39.2	40.27	38.96	41.23	41.32	39.38	36.41	41.41	39.22	39.6624	26.12	27.43	26.98	26.24	27.66	26.82	25.9	26.54	24.65	26.5686	26.03	26.4	27.43	24.3	26.5	26.63	25.6	25.27	23.83
RAD180	5.22	7.23	5.66	5.22	7.14	6.1	5.62	5.7	5.91	5.9601	12.23	16.35	13.93	13.48	14.65	14.13	12.48	12.03	14.8	13.7206	34.04	33.83	35.76	31.75	36	33.21	32.54	37.52	34.84	34.4633	27.07	28.05	27.47	27.96	29.3	27.26	27.78	27.21	-	27.7465	30.2	28.7	30.27	28.67	30.33	27.73	28.3	30.1	-
RAD106	5.2	5.63	4.7	5.57	5.79	6.22	5.05	5.28	5.2	5.41734	10.64	11.17	10.57	10.43	11.25	10.97	9.92	9.83	11.37	10.7128	38.88	38.2	37.63	41.35	37.75	36.24	37.15	39.38	37.09	38.1725	26.9	29.18	28.32	27.16	29.58	28.35	25.39	29.01	28.6	28.0874	28.43	29.3	29.67	26.73	30.83	27.57	25.47	30.5	30.5
RAD94	6.2	6.2	5.71	6.53	5.93	6.6	6.3	5.47	6.11	6.09158	12.67	12.88	12.33	12.47	11.78	12.43	11.96	10.58	13.1	12.2259	33.39	34.83	32.23	34	35.23	36.81	32.63	34.62	33.88	40.5534	29.32	29.23	30.09	30.6	29.65	30.05	28.7	29.15	29.36	29.5537	28.93	27.3	30.37	28.4	28.53	26.4	28.3	28.23	28.9
RAD7	5.19	5.57	5.35	5.3	5.36	4.07	5.13	4.85	4.83	5.10284	10.26	11.6	10.8	10.53	10.18	9.37	10.55	9.6	10.63	10.4296	36.43	37	33.61	36.07	38.42	35.92	32.23	38.68	34.31	35.8936	30.02	29.31	31.49	31.53	30.89	30.21	28.84	30.31	28.93	30.1312	28.83	28.67	31	29.43	29	29.2	29.33	30.6	30.03
RAD217	5.54	5.37	5.3	5.87	6.23	5.68	5.25	5.34	5.53	5.57196	9.89	10.58	10.37	10.83	10.1	10.43	10.18	9.23	10.97	10.3283	42.79	44.03	39.16	41.29	45.18	40.93	38.49	44.26	40	41.695	27.94	29.04	29.28	28.29	29.1	28.63	27.41	27.82	28.09	28.4213	27.47	26.77	29.8	26.23	27.57	28.73	26.2	26.53	28.53
RAD189	4.54	5.13	4.31	4.97	5.02	3.82	4.57	5.03	4.25	4.68105	11.18	12.27	10.7	10.67	11.67	11.23	10.68	10.52	11.6	11.1834	34.14	36.27	34	34.57	36.58	38.78	34.6	37.85	35.72	35.8763	25.48	26.23	24.84	26.67	26.11	23.43	25.28	26.03	-	25.5784	24.3	24.5	25.4	23.77	24.67	24.1	24.23	26.2	23.8
RAD220	5.2	5.7	5.07	5.27	5.89	5.97	5.46	5.05	5.43	5.45942	12.59	12.88	12.37	12.23	11.92	13.37	12.17	10.4	13.57	12.3659	32.27	34.63	29.88	31.23	34.31	29.1	30.33	35.01	29.81	31.9761	26.28	27.33	28.49	27.1	28.4	27.77	26.5	27.14	26.63	27.3522	27.03	26	26.27	26.43	27.63	28.47	27.8	26.97	27.6
RAD130	5.58	5.67	4.73	5.98	5.59	4.97	5.69	5.08	4.92	5.37211	11.6	12.5	11	12.05	11.37	12.53	11.45	10.23	12.43	11.6831	36.26	36.87	34.39	37.39	37.14	33.09	34.54	37.01	34.07	35.6863	26.86	27.02	26.82	27.81	28.25	28.49	26.84	26.88	27.12	27.4005	26.83	27.87	29.1	27.4	28.73	28.4	27.3	27.4	26.4
RAD190	4.34	4.73	4.46	4.3	4.73	4.56	4.4	4.27	4.6	4.54957	10.47	11.32	9.9	10.85	10.95	10.43	9.96	9.75	10.73	10.52	34.06	37.17	34.39	33.85	37.68	34.2	34.8	37.22	34.44	35.3662	-	-	23.46	23.18	23.89	22.94	24.05	23.65	23.67	23.789	22.83	21.5	24	22.2	22.77	23.1	24	24.67	24.03
RAD270	5.49	5.6	5.27	5.84	5.47	5.63	5.44	4.1	5.49	5.38473	10.11	10.6	10.17	10.85	10.02	11.83	10.02	10.3	11.63	10.646	42.32	42.5	38.36	39.56	44.82	37.18	38.57	38.22	37.56	39.8458	27.02	27.2	26.97	27.81	26.8	27.65	26.91	26.91	27.28	27.2352	26.43	26.03	27.6	25.93	25.53	26.93	25.73	26.2	26.23
RAD70	6.33	6.47	6.08	6.81	6.84	5.71	5.49	5.81	5.83	6.12524	13.29	13.58	13.53	14.37	13.03	12.3	11.64	11.4	13.47	12.9162	35.04	36.6	33.64	35.44	35.15	33.69	34.19	35.72	35.8	35.0906	28.61	29.46	29.75	30.76	31.08	28.93	27.53	29.67	27.84	29.2832	28.57	27.8	30.4	28.43	31.43	27.47	27.3	30.1	26.07
RAD147	4.86	5.3	4.72	5.65	5.11	4.71	5.35	5.42	4.82	5.13334	11.79	12.78	11.07	11.92	11.82	11.67	11.02	10.87	12	11.6594	34.52	34.17	32.89	34.49	34.99	31.71	34	36.11	32.61	34.0293	29.22	30.12	29.97	30.3	30.41	28.5	26.97	29.89	27.34	29.1855	27.8	29.33	30.17	27.13	30.1	26.9	25.27	29.93	26.63
RAD186	4.54	5.73	5.05	5.43	5.63	5.5	4.06	5.37	5.3	5.20382	9.87	11.9	9.97	10.74	11.32	11.73	9.6	11.23	11.43	10.8894	39.84	40.6	38.29	37.36	38.6	37.5	36.51	37.91	38.14	38.2897	29.11	29.5	28.56	29.82	30.79	28.55	27.02	28.81	27.85	28.8946	29.7	27.83	28.5	28.7	31.5	27.9	29.57	30.07	27.3
RAD85	3.74	3.43	2.42	5.24	3.62	3.26	4.7	3.69	2.81	3.76278	8.96	9.93	9.03	9.72	9.07	7.4	9.6	8.27	8.67	9.04357	30.03	27.53	23.19	33.77	31.52	25	31.22	34.15	28.39	32.51	26.38	26.24	24.43	27.67	25.29	27.56	27	26.64	23.8	26.2111	24.55	24.6	25.6	25.6	25.73	26.57	26.9	27.27	23.8
RAD169	6.3	6.87	5.23	6.89	6.96	6.62	6.2	5.83	5.8	6.26513	14.57	15.53	13.03	14.86	13.85	14.67	12.77	11.83	14.6	13.8961	33.54	31.2	35.29	29.19	31.94	30.87	33.61	32.98	33.72	32.6023	29.35	29.81	28.78	31.18	29.92	29.36	29.28	30.22	27.21	29.4421	27.93	28.2	28.97	28.7	28.23	28.83	29.17	31.67	26.9
RAD176	5.39	5.77	4.44	5.91	5.88	4.59	5.16	5.11	4.59	5.22801	9.68	11.25	8.47	10.9	11.02	9.37	9.91	9.28	9.4	9.97295	41.85	41.77	41.91	40.99	42.11	39.69	37.73	41.81	41.29	40.9375	28.59	29.16	28.93	28.32	29.56	28.15	27.2	28.25	28.5	28.535	26.83	26.77	28.87	25.8	28.7	27.03	25.73	28.2	26.95
RAD154	6.08	5.97	4.7	6.46	5.91	4.62	5.92	5.29	4.71	5.52463	11.6	12.67	11.4	13.49	11.62	11.57	12.09	10.73	12.13	11.9135	37.07	37.73	36.01	35.8	38.84	35.99	34.32	39.12	35.93	36.777	28.72	29.43	28.68	28.65	30.01	26.25	28.16	27.83	26.72	28.2978	27.33	27.4	28.2	27.1	28.97	23.83	27.47	26.3	25.8
RAD170	6.62	6.5	5.81	7.01	6.43	5.64	6.24	5.22	5.86	6.12103	12.15	12.33	11.57	12.11	11.03	11.37	11.21	9.97	12.07	11.5377	37.59	40.27	36.52	37.55	41.21	38.23	36.48	41.59	37.23	38.498	30.83	30.18	30.47	31.44	30.9	30.02	29.82	29.89	28.94	30.2342	31.1	30.17	32.77	30.5	30.3	29.9	31.57	31.47	30.87
RAD32	5.64	6.33	5.58	5.77	5.8	5.15	5.51	5.42	4.85	5.56565	10.83	11.65	10.1	10.74	10.38	10.2	10.07	9.35	10.83	10.4974	42.94	43.6	42.68	41.61	43.93	41.06	39.33	42.82	42.08	42.1204	29.12	28.63	29.29	30.4	29.63	29.62	28.47	28.67	29.78	29.2811	28.17	26.37	28.13	28.67	28.07	29.5	28.2	26.53	28.23
RAD44	5.52	5.73	5	5.94	5.59	5.27	4.65	5.27	5.31	5.37948	10.54	11.77	10.53	10.52	10.73	9.8	9.04	9.75	10.47	10.3897	40.05	39.67	38.53	40	39.43	37.78	38.18	40.8	38.99	39.2316	28.96	29.14	29.63	30.14	30.74	29.8	27.23	28.23	30.11	29.3208	27.2	27.17	28.73	26.37	29.23	28.53	26.17	28	30.8
RAD45	5.7	5.9	5.37	6.03	5.84	5.49	4.93	5.18	5.5	5.55408	10.33	11.1	10.33	10.91	10.42	10.7	9.72	9.67	11.13	10.5146	45.22	46.67	44.74	46.68	45.04	44.42	42.35	42.89	44.36	44.5425	26.89	27.61	28.42	28.14	28.99	28.15	26.88	27.68	27.44	27.8416	26.53	27.1	28.4	26.3	27.77	28.1	25.83	26.77	28.1
RAD67	-	5.6	5.59	5.81	5.76	6.39	4.69	5.51	5.96	5.66837	12.25	12.37	13.37	11.04	11.48	12.4	9.23	9.58	13.23	11.6605	-	36.73	31.55	40.82	39.45	31.21	37.92	39.59	32.79	36.3683	-	28.45	31.42	30.27	28.54	29.36	28.44	28.55	32.49	29.6506	-	28.2	30.7	27.27	28.23	29.03	27.8	28.37	31.8
RAD73	5.37	5.43	4.91	5.77	5.55	5.05	5.19	4.96	5.06	5.27534	10.09	11.3	9.2	10.66	10.8	9.47	10.09	10.02	9.83	10.2077	38.31	38.27	37.93	37.95	38.29	38.54	35.08	37.35	38.24	37.7699	30.4	30.87	30.47	33.23	30.87	31.5	29.3	28.86	30.01	30.5584	29.9	29.17	33.57	31.07	30.1	31.4	29.8	28.7	30.93
RAD82	5.66	6.13	5.96	6.14	6.21	6.73	5.2	5.55	6.31	5.96956	10.7	12.33	11.4	11.37	11.5	12.2	9.77	9.67	12.47	11.2792	45.18	42.2	40.57	42.31	43.16	39.78	40.4	42.48	40.39	32.8985	28.4	29.19	28.9	28.7	29.7	29.43	27.58	27.39	28.8	28.6885	27.27	28.07	29.3	26.87	28.6	28.37	26.37	28.2	30.4
RAD83	6.78	8.23	5.96	5.98	7.81	8.23	5.62	6.56	6.82	6.82156	15.4	18.03	16.17	10.86	15.48	16.87	10.53	12.2	17.43	14.678	37.5	30.5	29.43	42.58	31.25	25.97	40.16	33.67	28.39	29.6137	29.49	30.21	29.96	28.51	32.03	30.9	28.04	28.48	29.7	29.6793	28.95	28.57	31.97	27.8	32.37	29.63	28.6	28.87	28.87
RAD86	6.26	5.77	5.47	6.2	5.85	6.17	5.97	5.75	5.8	5.90119	11.63	12	11.73	12.24	10.88	11.27	11.01	11.08	12.13	11.5549	38.1	38.1	35.92	36.4	39.19	36.89	34.61	37.12	36.15	38.4742	29.11	27.73	29.4	30.19	30.3	28.61	27.88	29.56	28.34	29.0138	29.67	28.6	29.77	28.6	29.13	27.7	28.27	28.1	27
RAD96	5.89	6	5.05	5.92	5.93	5.15	5.65	5.69	5.19	5.60983	11.43	11.98	12.03	11.33	11.3	10.57	10.59	10.18	11.9	11.2685	40.68	42.87	38.95	40.81	42.85	38.92	38.38	43.1	39.05	43.7568	28.46	30.1	29.75	29.22	29.7	29.24	28.34	28.36	29.39	29.1683	27.7	28.23	28.93	27.07	27.97	27.77	28.27	27.23	29.07
RAD99	5.12	6.2	5.07	5.95	5.84	5.29	5.78	4.72	5.25	5.47835	11.1	12.23	10.63	12.59	10.73	10.93	11.35	9.83	11.4	11.2125	39.1	41.33	39.9	40.07	42.51	41.29	35.36	40.61	40.52		28.23	28.72	29.52	29.96	29.68	28.33	28.2	27.5	28.23	28.7186	28.17	26.63	30.07	29.27	29.6	27.17	27.93	25.4	30.27
RAD102	5.72	5.43	5.38	5.48	5.68	5.29	5.18	5.26	5.45	5.44153	9.88	10.42	9.83	9.72	9.45	9.7	9.4	9.17	10.33	9.82434	46.4	46.4	44.68	46.88	47.25	44.2	41.59	43.7	44.63	44.9071	26.73	27.64	28.82	28.54	27.92	28.29	27.14	27.84	28.2	27.9404	25.67	25.93	28.5	26.03	26.9	26	26.83	26.43	27.6
RAD105	5.73	5.57	5.19	6.24	5.53	4.46	5.71	5.17	5.05	5.41839	9.6	11.4	9.1	10.49	10.2	9.13	10.37	9.78	9.63	10.0182	38.76	38.27	39.32	39.8	40.2	36.79	36.17	40.08	38.63	38.6445	30.99	30.7	30.68	31.96	31.53	28.5	30.03	30.44	30.04	30.4897	31.27	29.07	32.27	32.1	30.93	28.1	31.23	31.27	33.53
RAD110	5.68	4.7	4.22	-	5.08	4.93	5.15	2.86	4.56	4.74979	10.93	11.78	9.07	10.58	11.23	10.8	9.71	11.85	10.47	10.7419	36.36	35.2	38.28	-	35.19	36.64	35.15	33.72	37.87	36.1017	30.12	29.4	30.22	30.97	29.9	29.88	28.3	28.87	29.4	29.6514	28.67	28.5	28.93	28.85	28.67	27.6	27.27	30.1	29.33
RAD112	5.28	5.4	4.23	5.62	5.66	4.19	5.45	5.14	4.32	5.06497	9.75	11.27	8.2	9.98	10.83	9.53	9.95	9.55	9.33	9.8771	41.15	41.33	42.01	43.36	40.74	39.64	37.02	39.99	41.33	40.6576	30.27	31.14	30.53	30.52	31.44	29.92	29.22	30.53	29.61	30.3083	29.47	30.1	31.93	29.73	30.37	30.53	29.75	30.6	31.67
RAD116	5.46	5.57	4.91	5.34	5.76	5.05	4.5	5.3	5.06	5.23958	10.96	11.12	10.1	10.69	10.45	10.13	9.27	9.85	10.7	10.4026	38.33	39.9	37.92	38.96	39.91	38.41	35.82	39.91	38.18	38.5708	28.1	28.44	28.48	28.37	29.81	28.16	27.29	28.12	27.31	28.2581	26.5	25.17	26.37	24.97	27.53	25.9	24.57	25.77	25.6
RAD117	6.62	6.53	5.45	6.71	6.73	6.23	6.05	5.9	5.81	6.19466	13.39	12.98	11.53	13.21	12.93	11.5	11.97	11.25	12.13	12.3002	39.73	41.87	38.4	37.58	40.47	39.03	35.79	41.19	38.72	39.1611	28.52	27.61	29.03	29.8	28.92	28.46	28	28.57	28.41	28.6059	28.17	27.07	29.9	28.8	29	27.13	29.03	28.47	30.4
RAD143	5.42	5.7	5.22	5.44	5.45	5.06	5.12	5.12	5.27	5.32899	10.05	11.43	9.27	11.04	10.87	10.77	9.87	10.07	10.57	10.4748	43.65	43.07	41.39	42.06	42.88	40.6	40.12	42.82	41.25	41.8806	28.48	28.78	28.29	30.62	29.74	27.74	28.28	29.61	29.1	28.9623	27.13	26.93	28.33	27	28.5	27.2	27.73	28.67	29.17
RAD181	6.16	5.8	5.82	6.16	5.96	5.97	5.33	4.99	5.97	5.78759	11.59	13.38	11.47	12.36	11.57	12.5	10.24	10.22	12.67	11.7735	39.61	38.57	38.48	37.53	40.29	36.72	35.43	41.98	38.06	38.498	29.12	29.66	29.22	30.28	28.09	29.87	27.7	27.26	28.96	28.9107	27.9	27.27	29.2	27.9	27.2	27.63	26.43	26.07	28.53
RAD185	6.11	5.67	5.44	6.3	5.8	5.53	5.78	5.27	5.57	5.71502	11.83	12.85	10.27	11.95	11.38	10.4	11.31	10.9	10.93	11.3234	35.84	35	36.46	35.81	37.89	35.45	32.5	36.76	36.26	35.8177	32.27	32.78	32.07	33.1	33.15	32.39	30.77	31.92	29.86	31.9323	31.47	30.17	33.2	32.03	31.9	32.17	32.27	32.47	29.2
RAD191	5.19	4.3	4.82	5.39	5	4.95	4.5	4.82	4.97	4.92297	9.1	10.45	8.67	9.47	9.78	8.4	8.22	10.13	9.03	9.32357	41.12	39.23	42.52	39.99	39.49	40.78	37.27	38.8	42.08	40.0835	28.53	30.34	27.93	29.42	30.2	28.86	27.63	30.04	28.25	29.0224	28.97	29.97	27.03	28.07	31.27	30.6	27.9	30.37	29.03
RAD202	5.95	6.6	5.13	6.34	6.01	5.72	5.85	5.47	5.43	5.82336	11.49	12.9	11.33	11.68	10.98	11.53	10.86	9.55	12.07	11.3848	42.24	44.2	41.05	42.04	44.91	41.18	38.99	44.25	41.2	42.1215	30.45	29.22	30.45	30.78	30.33	30	28.03	28.65	30.67	29.8145	29.37	28.4	30.47	28.43	29.63	29.27	27.93	28.1	29.43
RAD207	5.74	7.27	6.4	7.59	6.77	6.74	6.7	6.13	6.51	6.59647	12.52	13.13	11.4	13.24	11.92	11.87	12.17	10.58	12.3	12.1106	41.08	41.2	40.7	39.1	41.83	39.99	37.46	41.73	40.67	40.3526	28.61	29.51	28.36	30.21	29.57	29.09	28.04	28.01	29.18	28.9558	30.07	30.87	29.2	29.57	29.63	30.93	29.57	28.73	31.3
RAD209	5.48	5.6	5.03	5.71	5.92	5.02	4.3	4.72	5.12	5.23432	10.67	12.15	9.8	10.1	11.15	10.1	8.5	10.08	10.5	10.3789	37.12	36.6	37.96	38.02	38.71	37.18	35.95	36.66	37.92	37.3532	29.33	29.81	28.97	29.47	30.59	29.18	27.76	29.3	28.5	29.2059	29.03	29.6	28.03	27.7	31	29.63	27.13	28.57	30.77
RAD213	5.22	5.43	5.39	5.65	5.36	6.1	5.03	4.84	5.73	5.42891	11.05	11.52	10.93	11.43	11.37	10.57	11.11	10.07	11.33	11.0606	43.2	42.9	42.3	41.6	42.19	40.7	38.69	41.61	41.95	41.5876	28.62	27.27	28.31	29.62	28.49	28.44	27.77	27.66	28.9	28.3654	27.97	26.03	27.9	26.5	26.87	28.33	27.3	27.27	29.47
RAD221	5.49	5.4	5.15	5.64	5.6	5.48	4.63	4.88	5.4	5.31531	12.08	12.02	11.2	10.89	11.17	11.27	9.36	9.72	11.87	11.0822	41.65	30.63	40.59	42.15	44.05	40.95	40.02	42.09	40.91	40.2745	27.69	28.01	28.57	28.17	29.44	28.12	26.57	28.97	28.06	28.2066	27.1	26.43	28.73	26.07	28.37	27.47	24.83	27.87	28.47
RAD227	4.82	5.23	5.05	5.34	5.66	5.3	5.12	4.86	4.76	5.15438	10.41	10.92	9.67	10.7	9.78	9.63	10.08	9.2	10.17	10.1108	40.99	41.77	41.59	39.98	43.29	41.05	36.19	41.89	41.62	40.8529	27.61	28.23	27.78	27.94	28.64	27.95	27.38	28.11	27.52	27.9447	25.47	25.93	25.97	25.4	26.07	26.63	25.93	27.17	26.23
RAD247	6.02	6.4	6.15	6.17	6.88	5.69	5.91	5.96	6.03	6.10841	13.1	13.53	10.27	12.23	12.33	12.53	10.98	10.37	12.03	11.9211	39.72	41.27	41.89	38.52	41.37	38.52	39.54	42.54	41.09	40.4286	29.22	28.47	28.41	30.69	28.28	28.21	27.88	27.08	28.85	28.5812	29.9	27.87	28.4	29.77	27.3	28.07	27.97	25.33	30.33
RAD256	5.4	5.5	5.06	5.2	5.22	4.23	5.3	6.1	4.88	5.23327	10.86	11.88	9.87	11.14	10.52	9.3	10.75	11.18	10.13	10.6568	39.99	39.13	41.46	39.32	40.72	38.07	36.9	39.57	40.69	39.4942	31.47	31.76	30.15	30.92	32.37	29.31	29.45	30.82	30.4	30.6808	29.97	29.73	29.37	29.13	30.73	27.8	28.9	29.57	28.97
RAD260	4.77	5.3	5.08	5.71	5.62	5.08	4.87	5.49	5.14	5.25115	9.99	11.5	9.8	10.14	10.28	10.23	9.38	9.75	10.6	10.2303	40.8	40.2	39.47	36.69	41.82	39.15	36.78	41.6	38.97	39.4541	28.79	29.32	29.92	30.59	29.33	29.01	27.63	28.51	28.33	29.0471	27.2	26.9	29.5	28.5	28.87	27.45	26.23	27.37	26.1
RAD293	5.76	5.63	5.62	6.06	5.8	5.8	6.06	5.5	5.77	5.77076	12.76	11.93	11.03	11.33	10.87	10.53	10.38	9.55	11.37	11.1005	40.09	40.23	37.97	39.45	41.72	39.29	37.8	37.86	38.02	39.1231	29.69	29.41	30.23	29.69	29.42	29.02	27.56	27.9	28.84	29.0825	28.6	27.47	28.7	27.47	28.03	27.47	26.23	27.7	26.7
RAD299	5.32	5.83	5.4	5.32	5.52	5.86	4.64	5.29	5.65	5.43733	9.81	10.85	9.5	9.23	10.1	9.9	8.72	9.27	10.23	9.7931	43.45	43.03	40.94	43.02	43.78	40.69	40.9	44.28	40.46	42.1746	28.36	29.3	29.51	27.72	30.15	29.71	27.52	28.14	27.83	28.7046	25.57	26.63	27.77	25.03	28.57	28.1	24.77	27.27	24.6
RAD301	5.51	5.77	5.02	5.74	5.55	5.02	5.54	5.09	5.08	5.38368	10.58	11.82	11.2	10.76	10.53	10.13	10.16	9.65	11.23	10.7031	42.9	40.65	38.82	41.17	42.42	39.55	39.07	41.53	38.67	40.4633	28.84	29.43	30.36	30.73	30.19	30.18	28.36	28.67	29.86	29.6041	27.57	27.2	29.23	27.9	28.5	30	27.07	26.2	28.83
RAD51	5.78	5.8	5.33	6.34	5.41	5.08	5.13	4.93	5.27	5.46257	10.56	11.78	10.2	11.37	10.28	9.67	11.22	10.27	10.73	10.7053	36.97	37.83	36.51	36.58	38.37	36.55	32.43	37.29	36.26	36.5577	30.97	30.79	31.11	32.5	31.7	31.64	30.73	30.06	31.64	31.1627	30.3	28.83	31.7	31.37	30.1	29.6	33.65	30.8	32.27
RAD104	5.86	5.7	5.47	5.61	6.04	6.69	5.41	5	5.98	5.74552	10.18	11	9.4	9.9	9.83	10.6	10.15	8.68	10.57	10.0839	43.5	45.43	44.55	45.22	47.27	43.52	39.79	45.99	44.13	44.2202	27.53	28.17	27.79	28.63	28.24	31.03	27.69	27.98	28	28.3633	29.23	28.37	30.03	29.3	29.73	30.57	28.97	29.33	30.73
RAD308	6.1	5.6	6.02	6.47	5.49	5.74	5.4	4.93	6.03	5.74762	11.1	12.52	9.77	11.61	10.73	10.43	10.87	10.47	10.67	10.9303	36.07	37.77	36.04	37.57	37.35	34.36	32.52	36.89	34.61	35.949	32.39	31.47	32.5	34.26	32.38	32.22	30.97	30.5	31.82	31.9538	30.67	28.47	33.4	32.67	31.4	31.83	31.8	31.23	33.1
RAD174	5.57	5.93	5.64	6.17	5.54	5.32	5.21	4.87	5.64	5.54882	10.5	12	10.5	11.42	10.92	11.63	10.57	10.22	11.67	11.066	38.93	39.1	37.92	39.14	39.01	37.2	35.73	39.8	37.8	38.2767	31.13	30.72	30.57	31.76	31.25	29.98	29.59	30.09	29.45	30.4543	29.9	29.8	29.95	30.53	28.77	29.1	30.13	29.77	30.2
RAD172	5.19	5.73	5.53	5.79	5.59	5.26	4.79	4.9	5.54	5.38368	9.46	11.33	9.93	10.49	10.67	9.37	8.9	9.28	10.2	10.0106	43.11	43.47	41.63	41.08	43.17	41.58	41.76	42.91	41.71	42.1605	29.19	30.23	29.36	31.01	29.63	29.38	28.11	28.5	29.42	29.412	27.2	27.17	27.7	27.93	27.87	29.47	27.6	27.63	28.17
RAD78	3.62	2.87	3.86	3.12	3.41	4.25	3.35	2.92	4.11	3.61552	10.85	12.6	11.27	10.22	11.8	11.1	10.18	10.13	11.8	11.122	-	-	-	-	-	-	-	-	-	33.9826	28.22	28.71	30.09	28.68	27.27	28.69	28.35	26.91	-	28.3261	24.53	26.1	26.97	25.5	24.63	25.13	25.2	24.25	-
RAD313	5.24	6.1	5.24	5.71	6.53	4.74	5.16	5.7	5.15	5.51516	10.78	12.8	9.97	10.86	11.55	10.07	10.98	10.17	10.6	10.8883	40.24	39.3	39.38	37.17	39.17	35.73	33.84	40.36	37.76	38.0944	32.28	30.07	31.14	32.58	31.5	31.01	29.52	29.82	30.9	30.9137	30.63	29.37	30.73	30	30.77	32.6	30.23	29.47	31.33
RAD52	5.16	5.53	4.93	5.23	6.16	5.38	4.98	6	5.13	5.40262	10.34	12.48	10.23	10.03	11.07	10.7	10.76	10.23	10.53	10.7365	42.7	40.27	39.28	42.27	41.74	39.72	36.1	40.2	38.62	40.0423	31.47	31.21	32.17	32.73	30.9	30.39	30.35	30.13	29.73	30.9416	28.97	29.6	32.33	31.27	30.8	29.8	31.2	31.33	28.93
RAD277	5.97	6.13	6.33	6.59	6.28	6.18	5.27	5.68	6.38	6.06633	10.56	12.32	11.03	11.32	10.95	12.17	11.04	9.73	12.27	11.2771	39.34	41.77	39.39	39.11	41.94	38.62	34.88	40.03	38.72	39.2718	30.67	29.8	30.81	30.81	31.07	29.43	28.75	29.67	29.66	30.0389	29.77	27.57	29.57	29.4	28.97	28.27	27.93	28.6	28.77
RAD135	5.71	5.73	5.4	5.68	5.89	4.87	5.33	5.18	5.33	5.46783	10.23	11.38	10.2	10.46	10.3	9.43	9.4	9.52	10.37	10.1894	43	41.4	41.44	42.46	42.74	40.28	40.23	41.34	41.19	41.4725	28.23	29.22	28.56	29.08	29.34	29.4	27.44	28.17	27.54	28.5694	25.9	26.83	27.13	25.3	27.13	29	26.07	25.8	26.77
RAD242	5.29	5.2	5.4	5.98	6.22	5.99	5.58	5.82	5.7	5.68451	12.35	13.13	13.53	12.78	13.22	12.77	12.73	12.2	13.87	12.9129	33.83	34.67	29.31	33.43	34.7	32.41	31.47	34.7	30.67	32.9115	27.82	28.29	28	29.35	29.23	27.34	27.15	28.32	27.69	28.1626	28.03	29.23	28.33	27.5	30.03	29.4	27.57	29.2	29.35
RAD281	5.26	5.9	5.64	5.77	6.14	5.48	4.75	5.37	5.69	5.56039	10.62	12.52	11.27	11.26	11.2	10.3	10.13	10.12	11.4	11.0003	37.43	38.83	35.64	35.14	38.13	37.4	34.63	38.09	35.81	36.8084	28.49	28.58	29.79	30.03	29.55	28.87	27.08	28.51	28.83	28.8646	26.67	26.67	27.97	25.7	27.6	28.17	24.53	25.8	28.8
RAD195	5.54	6.13	5.4	5.47	5.47	5.67	5.44	5.49	5.59	5.58143	12.3	13.68	12.1	12.89	12.17	13.43	11.8	10.07	13.47	12.41	37.88	37.87	35.66	36.73	38.69	32.41	33.96	39.35	34.45	36.3635	29.16	29.85	29.94	31.35	29.21	29.26	28.68	29.19	27.31	29.3176	30.67	30.17	32	30.93	29.63	32	30.43	29.17	28.33
RAD311	5	4.67	4.39	5.36	5.11	4.79	4.94	4.63	4.63	4.87879	10.07	10.43	9.13	10.7	9.97	10.8	11.08	9.92	10.53	10.3337	39.78	41.63	38.92	39.41	39.08	36.46	35.5	39.47	37.67	38.6337	31.33	31.34	31.11	31.77	31.6	31.63	29.65	30.24	31.56	31.065	29.1	29.1	31.07	29.5	30.73	31.13	29.27	32.23	32.37
RAD159	5.74	4.93	4.69	6.2	5.5	4.95	5.4	5	4.88	5.27534	12.13	13.1	11.6	12.34	11.68	11.9	10.98	10	12.4	11.7875	35.16	32.07	28.68	37.98	38.37	27.59	34.54	38.11	28.45	33.5366	30.73	28.79	29.29	28.94	30.86	27.74	27.98	29.5	-	29.157	29.03	27.87	28.37	27.17	30.27	29.43	27.53	30.1	-
RAD222	6.01	6.17	5.03	6.08	5.67	5.3	5.11	5.02	5.2	5.51727	12.3	12.75	10.8	11.75	12	11.93	10.83	10.35	12	11.6346	42.15	42.9	39.21	41.88	43.12	40.89	39.12	42.25	40.01	41.1958	28.67	28.62	29.36	28.74	29.31	28.37	27.64	27.53	29.08	28.6059	27	26.97	29.4	26.4	28.07	27.23	27.1	26.57	27.7
RAD79	4.29	3.43	4.24	4.41	4.03	4.67	4.13	3.01	4.49	4.16143	11.07	13.33	11.63	11.89	11.9	11	10.97	10.4	11.93	11.5711	-	-	-	-	-	-	-	-	-	29.033	29.34	29.01	30.2	29.79	28.42	28.54	28.89	27.88	26.84	28.7766	26.97	26.83	27.87	26.13	26.3	26.73	27.57	25.73	25.65
RAD48	5.37	5.67	5.28	5.9	5.59	5.19	5.24	5.06	5.39	5.4226	9.7	11.55	10.83	10.59	10.75	9.9	9.6	9.43	11.2	10.4328	44.1	44.77	41.31	45.1	45.39	43.54	40.05	43.25	41.18	43.058	27.87	28.14	28.05	28.43	29.36	28.02	27.71	27.95	27.27	28.1207	27.57	27.43	28.4	26.83	28.97	27.77	27.8	29.53	26.47
RAD13	5.98	6.77	6.49	5.72	5.98	6.38	4.7	5.18	6.36	5.93485	12.04	14.47	12.83	11.55	12.42	11.67	10.58	11.07	12.93	12.1569	35.12	37.63	33.33	36.3	36.53	36.1	33.36	36.71	34.38	35.5453	27.98	28.3	29.68	30.21	29.39	29.19	27.95	28.6	27.71	28.7873	28.8	27.6	29.07	28.43	28.57	29.67	27.33	28.8	29
RAD210	4.99	5.43	4.57	5.41	5.44	4.89	4.35	5.14	4.78	5.03447	11.06	11.63	10.97	10.89	10.95	10.77	10.14	9.47	11.47	10.842	40.55	42.07	38.46	40.85	41.52	40.11	36.95	42.07	39.22	40.1399	30.45	30.22	29.73	31.3	30.61	29.17	28.53	28.32	29.41	29.7244	29.43	28.47	30.83	29.43	29.77	28.73	28.57	27.4	30.5
RAD163	5.12	5.7	5.06	5.54	5.82	4.17	4.97	5.28	4.86	5.19435	9.64	11	8.8	10.87	10.05	9.03	9.74	9.37	9.4	9.82434	39.48	40.27	39.13	38.06	41.05	38.03	32.9	41.17	38.89	38.7487	30.88	30.96	30.93	31.54	30.29	29.06	29.28	28.43	31	30.2214	30.8	30.1	31.53	31	30	28.87	30.23	28.47	31.1
RAD164	5.31	5.83	5.65	6.34	5.78	5.29	5.23	5.43	5.6	5.60878	10.74	12.72	11.2	12.51	12.3	12.83	10.62	10.53	12.7	11.7897	40.58	41.87	38.45	40.27	40.76	39.83	37.58	42.31	39.04	40.0195	27.98	27.6	28.34	28.44	28.33	27.82	27.62	26.8	27.29	27.8438	28.23	26.23	29.1	27.1	27.7	27.8	28.5	28.07	28.23
RAD158	6.09	6.03	5.8	6.22	6.16	4.99	5.93	5.6	5.63	5.8181	11.89	12.45	11.4	13.15	11.62	9.73	11.72	10.85	11.13	11.5517	37.21	35.97	35.95	34.36	37.31	36.66	34.65	38.31	36.09	36.3103	30.09	29.8	30.89	30.6	31	28.51	28.82	29.55	28.91	29.7705	28.6	27.47	28.57	29.8	29.57	30.1	29.33	28.57	30.1
RAD47	5.36	5.43	4.92	5.48	5.31	5.56	5	4.82	5.27	5.26062	10.56	11.95	11.17	11.83	10.95	10.87	10.85	9.95	11.73	11.1123	41.29	42.93	39.02	42.92	42.96	40.5	38.45	41.35	37.98	40.7476	27.63	27.79	27.33	28.87	29.46	27.37	27.28	28.5	27.05	27.9576	28.3	28.5	28.5	28.07	29.03	27.1	27.87	28.27	27.37
RAD199	5.9	5.87	4.92	6.3	5.81	5.15	5.17	5.28	5.08	5.5057	10.94	12.65	10.77	11.11	11.27	10.73	9.88	10.63	11.33	11.0531	40.1	38.7	38.3	39.3	39.75	38.82	37.18	38.26	38.63	38.7552	28.86	29.74	30.7	30.25	30.5	29.27	28.03	30.07	29.26	29.6106	29.17	31	32.43	27.93	31.7	29.37	27.7	33.07	29.73
RAD141	6.47	6.3	5.48	6.22	6.31	5.76	5.85	5.95	5.67	5.98219	11.08	11.82	10.8	11.16	10.38	10.4	10.16	9.87	11.17	10.7871	38.94	39.03	37.54	38.72	40.16	37.31	35.55	38.8	37.6	38.1703	28.31	29.14	29.23	29.55	29.47	28.55	27.62	28.02	28.08	28.6757	26.4	28	29.27	26.77	28.23	27.7	26.47	28.1	27.73
RAD156	5.7	5.2	5.41	5.64	5.61	5.06	5.52	5.1	5.36	5.41313	11.18	11.98	11.17	11.8	10.98	11.2	10.79	9.87	11.8	11.2103	39.32	37.4	36.99	37.99	41.03	38.03	35.98	41.75	37.47	38.421	27.96	28.24	27.93	28.29	28.71	26.6	28.07	28.35	28.08	28.0595	26.93	27.53	28.37	26.63	28.33	26.03	28.3	28.37	26.5
RAD300	5.78	6.37	5.87	6.55	6.3	5.81	5.89	5.8	5.94	6.01374	10.52	13.3	10.73	10.88	10.73	11.83	10.54	9.93	11.9	11.1662	25.3	38.3	36.65	39.24	40.87	34.58	35.48	40.42	34.89	36.2257	30.4	31.09	31.08	30.27	29.29	32.06	27.81	28.73	31.89	30.2482	31.55	32.1	33.17	29.73	28.17	34.77	30.03	29	32.75
RAD142	5.8	5.7	5.32	6.02	5.48	5.4	5.48	5.02	5.45	5.52568	10.57	11.62	10.23	11.42	10.85	10.57	10.73	9.6	11	10.7602	40.29	39.97	37.72	37.67	40.51	38.26	35.33	39.98	38.04	38.6174	28.42	28.2	29.43	29.42	29.28	28.82	27.44	27.6	27.25	28.4492	27.1	27.97	28.67	26.5	27.97	28.63	26.67	27.03	27.1
RAD103	5.55	5.4	4.97	5.43	5.48	5.29	4.93	5.24	5.18	5.29428	10.15	10.58	9.87	10.17	9.78	9.6	9.39	9.5	10.27	9.97618	42.39	43.7	42.09	42.51	43.22	41.43	40.24	42	42.01	42.0705	27.9	27.85	29.64	29.85	29.16	28.48	27.09	28.08	27.81	28.4492	26.33	25.5	29.27	26.93	27.47	27.2	26.23	26.03	26.37
RAD316	7.19	7.5	6.98	7.34	8.06	6.37	6.38	6.68	6.85	6.96461	13.84	15	13.37	13.89	14.32	14.73	12.99	12.58	14.83	13.8789	41.6	42.17	39.64	39.62	41.94	36.43	37.81	41.29	38.16	39.7992	30.13	30.96	30.95	31.01	32.16	30.29	30.31	30.87	27.91	30.4596	32.17	30.13	34.17	31.23	31.8	30.33	33.3	31.23	31.07
RAD149	5.2	5.5	5.1	5.56	5.28	5.12	4.99	4.98	5.2	5.23748	9.88	10.7	9.03	10.96	10.23	8.8	9.19	9.13	9.4	9.76187	38.9	39.23	37.26	36.85	40.99	36.98	36.27	38.52	37.26	38.0195	31.37	31.79	31.81	33.25	31.11	29.4	28.99	29.87	30.97	30.8858	29.4	29.23	31.03	29.9	29.27	28.2	27.1	30.37	30.05
RAD98	4	5.37	4.81	4.22	4.77	5.21	4.39	4.27	5.04	4.72733	8.9	10.72	9.83	9.68	10.1	9.9	9.4	9.27	10.43	9.85987	43.75	46.6	43.63	43.13	46.92	45.02	37.87	43.96	44.25		26.17	28.46	28.59	29.27	28.99	29.49	26.68	29.19	27.86	28.3247	24.4	26.9	27.8	26.9	27.57	28.07	25.2	26.77	25.97
RAD315	7.13	7.23	5.82	7.34	6.59	5.19	5.27	5.72	5.67	6.1873	12.84	14.38	13.2	13.33	12.38	11.73	11.47	10.63	13.17	12.5414	41.21	40.13	39.97	37.88	40.17	37.05	34.37	40.38	38.55	38.8279	30.18	30.14	30.3	31.02	30.73	29.5	28.64	29.81	29.28	29.924	33.3	31.63	33.5	34.6	30.8	34.73	34.1	33.73	31.3
RAD91	5.52	4.83	5.38	5.32	5.45	5.5	5.39	5.02	5.52	5.34266	10.63	11.73	10.6	10.81	10.2	11.5	10.77	10	11.67	10.9023	39.83	39.77	36.82	38.43	40.19	36.23	34.42	39.45	36.7	41.0287	29.44	28.51	29.19	29.43	29.26	30.35	28.54	28.82	30.23	29.2982	28.33	28.1	29.07	28.6	29.43	29.07	29.13	28.1	29.03
RAD307	6.19	6.47	6.74	7.17	6.22	5.28	5.71	5.48	6.37	6.15259	11.24	12.3	11.12	11.61	11.18	9.9	9.95	10.37	11.07	10.9917	42.02	43.33	40.13	40.93	43.85	42.64	39.12	41.45	40.59	41.4704	30.28	30.2	30.37	31.67	29.63	29.77	28.79	29.61	30.17	30.0196	29.23	28.57	29.87	29.37	28.8	28.8	28.5	28.97	30.47
RAD205	6.14	6.33	6.03	6.77	6.11	6.44	5.92	5.76	6.25	6.16521	11.36	12.02	10.83	12.26	10.98	12.07	11.46	10.45	12.1	11.5076	41.65	44.53	40.34	40.06	44.22	40.03	37.32	42.33	40.47	41.1329	30.74	29.46	29.64	31.4	29.62	29.17	29.1	29.81	28.71	29.7147	29.4	27.5	30	28.83	27.93	28.3	28.8	28.7	27.3
RAD24	5.52	6.23	5.76	5.68	6.01	5.4	4.78	4.88	5.61	5.54672	11.21	13.17	12.1	10.85	11.65	14.03	10.04	9.5	13.13	11.7391	36.39	40.17	34.78	39.13	39.93	34.51	36.26	41.24	36.86	37.695	30.5	30.31	31.27	30.03	32.2	31.19	29.21	28.54	30.23	30.3405	31.1	30.03	31.83	31.97	31.97	32.27	32.17	30.43	31.43
RAD111	6.22	6.03	4.6	6.22	6.01	5.75	5.36	5.51	5.09	5.64349	12.06	12.48	10.17	11.9	11.48	12.37	10.36	9.93	11.87	11.4096	37.07	37.27	37.62	37.34	38.1	34.62	34.84	38.79	36.78	36.9528	29.6	30.03	30.22	31.09	29.8	30.8	28.02	29.15	30.38	29.8693	28.7	28.57	30	28.3	28.73	30.27	26.6	29.93	29.9
RAD193	5.95	5.63	5.15	6.24	5.82	5.38	5.21	5.48	5.26	5.57302	11.51	13.37	10.93	11.47	10.85	12	10.05	10.77	12.1	11.4559	41.11	41	42.07	40.63	42.49	40.53	37.73	40.95	41.68	40.8334	29.58	30.23	30.06	30.46	30.79	30.41	28.49	30.09	29.4	29.9144	30.13	31.47	29.73	28.77	30.8	31.07	30.43	30.33	30.27
RAD89	5.29	5.23	5.55	4.95	5.35	5.25	4.71	4.98	5.55	5.23011	9.33	10	9.7	9.57	9.9	10.2	9	9.37	10.5	9.7888	42.6	43.43	40.74	40.23	43.03	38.78	37.77	41.85	40.2	37.7352	29.26	29.01	29.83	30.02	30.62	27.84	28.12	27.32	28.55	28.9547	27	26.97	29.7	28.57	28.17	27.1	27.57	24.97	27.1
RAD109	5.84	5.23	4.86	6.08	5.44	5.88	5.72	5.26	5.3	5.51937	10.52	11.13	10.67	11.36	10.73	11.6	10.58	10.35	11.77	10.9885	38.18	37.5	36.2	38.02	39.5	34.66	34.35	37.91	35.61	36.8985	28.18	28.45	28.56	29.13	28.98	29.7	27.72	27.83	27.62	28.4824	26.43	28.13	27.93	26.43	28.6	28.1	27.6	27.57	28.05
RAD175	4.87	5.53	4.99	5.23	5.13	4.84	4.71	5.11	5.04	5.0818	9.84	10.43	9.57	10.04	9.68	9.7	9.09	8.97	10.17	9.78018	42.74	44.93	40.88	43.51	44.17	41.3	41.04	44.13	41.14	42.5317	28.63	28.92	29.49	28.81	29.1	28.6	26.67	27.92	28.82	28.5672	26.4	27.33	28.87	25.67	27.67	28.03	25.5	26.77	28.3
RAD257	5.8	6.5	5.27	6.55	6.29	6.36	5.74	5.63	5.74	5.96851	11.29	11.9	10.33	11.3	11.72	11.17	10.75	9.92	11.33	11.0962	41.26	44.1	41.88	42.05	42.83	41.72	38.48	42.97	42.21	41.8437	29.23	29.11	28.39	29.59	30.01	29.13	28.14	28.88	29.41	29.0964	27.9	28.93	28.57	27.57	28.9	27.53	27.9	28.1	29.5
RAD30	6.63	6.7	6.11	6.52	6.21	6.47	6.22	5.39	5.61	6.17678	13.15	14.88	13.03	13.78	13.47	13.23	11.8	11.58	13.23	13.082	36.08	35.5	33.65	34.56	37.26	33.53	36.17	38.31	33.74	35.4736	28.67	28.21	29.33	29.72	28.73	28.69	26.93	28.2	27.11	28.4202	27.9	27.43	29.77	27.67	27.9	30.07	26.55	28.2	27
RAD81	5.92	6.4	6.04	6.49	6.05	5.73	5.67	5.88	6.04	6.00427	10.61	12.52	10.7	10.99	10.68	10.2	9.96	10.55	11.03	10.8302	44.25	44.13	40.5	42.15	45.27	41.96	40.38	42.86	41.09	33.3738	28.99	28.81	28.91	29.16	29.28	29.29	27.73	28.75	29.41	28.929	27.43	28.17	28.37	27.97	29.33	27.67	27.93	27.97	29.67
RAD151	5.26	5.57	4.53	5.65	5.39	4.88	5.17	4.8	4.75	5.13965	10.1	10.67	8.57	9.94	10.18	9.7	9.58	9.32	9.67	9.80603	45.47	45.03	43.85	43.42	45.12	43.07	41.93	42.68	43.69	43.6624	26.82	27.12	27.69	27.95	27.89	27.32	27.34	27.48	26.84	27.4391	28.13	28.77	28.87	27.33	28.37	28.07	28.23	27.7	27.9
RAD60	6.99	7.57	7.09	6.79	7.03	5.92	6.17	5.59	6.81	6.60804	13.6	16.22	15.37	14.09	13.85	13.87	11.95	10.88	14.83	13.7831	37.52	37.17	32.21	38.14	38.93	36.04	39.67	40.19	34.6	37.1741	27.09	28.2	28.34	26.82	28.86	27.85	25.44	27.74	26.77	27.51	27.4	26.43	28.97	25.27	26.8	26.73	25.4	27.83	27
RAD107	5.51	5.73	4.88	5.46	5.85	6.08	5.38	5.23	5.38	5.5078	10.81	12.2	10.57	10.85	10.45	11.63	10.11	9.78	11.7	10.9228	39.76	40.57	38.41	41.14	43.69	39.66	38.83	41.23	38.93	40.1855	26.9	28.68	28.27	27.82	28.2	27.79	26.61	27.59	26.36	27.6291	25.73	28.27	28.5	24.93	26.9	26.6	25.47	27.6	24.87
RAD36	6.37	6.37	5.09	6.57	6.12	5.68	5.89	5.62	5.82	5.9317	11.33	12.45	11.13	12.67	12.23	10.53	11.35	10.38	11.23	11.4828	36.09	39.77	37.64	37.07	40.09	37.26	35.31	40.44	38.95	38.0586	29.37	28.75	28.91	29.07	29.93	29.05	28.68	28.62	29.69	29.1158	30.23	28.03	31.43	29.4	29.37	30.23	29.57	28.7	29.5
RAD203	4.52	6	5.36	5.43	5.69	6.08	4.7	4.88	5.7	5.38789	8.89	11.25	10.1	9.69	9.57	10.8	9.92	9.12	11.03	10.0903	38.85	41.7	39.53	37.83	43.51	40.08	35.25	42.42	39.92	39.8458	30.87	30.14	30.57	31.39	29.72	30.61	29.48	28.88	30.09	30.1548	30.6	29.23	30.83	30.27	30.43	31.13	28.93	29.8	28.93
RAD237	5.01	5.9	5.48	5.78	6.04	5.04	5.5	6.32	5.45	5.61509	11.95	14.02	12.63	12.46	12.85	11.97	11.75	12.43	12.97	12.5306	37.58	36.97	27.12	37.18	36.4	36.02	33.99	34.46	30.47	34.5393	30.11	28.51	29.73	30.49	30.42	29.15	28.81	28.64	27.78	29.2843	28.37	28.1	29.63	29.17	31.1	29	28.7	29.5	26.1
RAD218	4.88	5.1	4.55	4.75	4.99	4.91	4.47	4.9	4.77	4.85776	10.2	11.17	10.7	10.55	9.47	10.63	9.29	8.87	11.23	10.2777	41.85	43.07	38.36	41.12	43.96	41.9	38.56	42.83	39.8	41.1871	27.83	28.15	28.01	28.09	28.01	27.74	27.32	29.22	27.28	27.9973	26.3	25.8	26.47	25.97	25.4	26.73	25.97	28.27	26.53
RAD56	6.96	7.33	6.78	7.3	6.97	6.34	6.56	6.83	6.76	6.80473	14.47	15.98	14.77	14.68	13.95	13.67	12.72	12.92	14.3	14.0846	32.71	35.03	30.53	32.89	34.54	30.83	31.35	37.1	31.76	33.0797	29.29	30.16	29.7	30.15	30.83	29.11	28.88	28.99	28.97	29.5462	29.3	28.47	30.13	30	30.2	28.1	30.73	28.9	29.3
RAD287	5.42	5.83	5.64	6.44	5.63	6.26	5.61	5.38	5.93	5.78549	9.56	11.4	10.47	11.41	10.37	11.1	10.18	9.37	11.4	10.6169	43.81	44.07	39.69	41.23	43.64	37.94	40.05	42.05	38.72	41.16	27.87	27.35	28.31	29.45	28.11	28.67	27.3	28.7	27.1	28.1272	28.2	27.27	29.33	27.2	27.97	28.63	27.2	29.47	25.5
RAD74	6	5.7	5.32	6.49	5.76	5.74	5.68	5.35	5.57	5.72974	10.97	11.52	10.33	12.46	10.9	11.43	11.69	10.42	11.5	11.2588	40.37	41.5	39.22	38.41	41.22	39.43	34.06	39.41	39.43	39.1904	31.34	30.67	30.45	32.25	32.45	30.99	30.35	30.85	30.49	31.0232	30.1	28.93	30.97	30.87	30.7	30.03	30.47	27.9	29.6
RAD178	4.45	5.07	3.76	5.43	5.47	5.52	5.26	5.43	4.45	5.01764	11.66	11.93	9.03	10.42	10.75	10.67	10.85	9.82	10.4	10.646	39.65	39.63	39.54	40.15	40.58	38.33	36.59	42.1	39.27	39.4932	28.21	27.64	28.35	28.15	28.37	27.54	25.89	28.19	27.42	27.7944	26.67	26.13	28	25.83	28.65	25.83	25.43	28.23	28.1
RAD62	7.54	7.67	7.22	7.5	7.64	5.77	5.97	6.57	6.88	6.90256	14.45	16.02	15.43	14.66	14.17	15.17	12.06	12.27	16.5	14.4368	31.68	33.47	30.13	33.18	33.5	28.55	30.37	36.87	32.77	32.4048	29.89	30.18	29.26	30.15	30.79	28.52	28.47	27.74	28.45	29.2639	29.43	28.93	29.1	29.67	31.27	26.47	29.5	27.43	28.93
RAD15	6.23	6.77	5.94	6.68	6.61	6.65	5.64	5.77	6.08	6.23042	14.41	15.75	15.47	14.22	14.1	16.37	12.12	11.75	16.8	14.4648	35.6	36.9	32.97	34.51	36.24	32.83	33.02	37.84	33.05	34.8399	31.82	31.33	31.62	32.17	31.18	32.32	30.35	29.83	28.99	30.9985	31.9	30.6	32.87	32.2	30.2	32.47	31.9	29.2	28.57
RAD224	6.18	6.3	5.98	6.04	6.42	5.65	5.99	5.36	5.39	5.90856	12.39	13.13	11.3	12.37	12.32	10.97	11.65	11.05	11.77	11.8759	35.61	35.5	34.22	34.89	35.5	33.84	34.28	34.89	33.87	34.8008	28.84	29.32	30.04	30.17	31.44	29.36	28.22	30.46	28.61	29.587	29.87	28.63	31.2	28.53	31.1	30.37	28.53	30.05	27.47
RAD204	5.06	4.87	4.22	5.1	4.92	4.1	4.47	4.79	4.28	4.69893	10.62	11.88	10.5	10.63	10.35	10.87	9.83	9.53	11.3	10.6439	39.12	37.6	38.36	36.81	40.23	35.41	37.3	39.87	37.6	38.0238	28.51	28.86	28.68	29.8	28.69	29.07	27.67	28.11	28.1	28.6241	28.43	28.23	29.23	28.07	29	29.97	27.8	29.77	28.27
RAD17	4.44	5.13	4.91	5.4	5	5.26	5.16	4.6	4.93	5.01659	11.31	12.1	11.6	12.07	11.08	11.23	12.03	10.4	12.03	11.542	33.7	34.9	31.02	32.51	35.86	30.99	31.23	35.89	31.15	33.1351	30.84	29.42	32.38	31.16	32.58	32.84	29.61	30.49	31.68	31.1477	29.63	28.1	31.37	29.33	31.17	30.93	29.53	29.27	30.95
RAD166	6.18	6.27	6.25	6.55	6.2	6.47	5.69	6.19	6.43	6.2157	12.27	12.77	13.1	12.64	12.33	12.3	11.58	10.62	13.43	12.3163	36.13	39.43	32.97	34.58	38.56	33.66	36.32	38.28	33.34	35.9587	28.3	28.45	29.58	30.37	28.7	28.83	27.86	28.71	28.47	28.8152	26.7	26.33	29.77	28.07	27.93	29.1	26.9	27.27	27.97
RAD322	6.28	5.87	5.53	6.27	6.16	5.6	5.24	4.98	5.65	5.72659	11.67	13.28	11.8	11.86	12.07	12.2	11.28	10.08	12.63	11.8672	37.21	36.67	33.92	33.5	39.43	31.83	33.41	38.7	32.84	35.3337	29.71	30.97	30.86	31.27	31.52	30.96	29.35	29.3	29.13	30.2965	30.93	31.63	31.97	31.87	31.43	31.9	30.83	31.63	29.73
RAD183	5.26	4.97	5.05	5.24	5.25	4.54	4.6	4.52	4.98	4.97241	11.59	11.52	10.83	11.65	10.85	11.73	10.74	9.78	11.93	11.1942	37.49	36.65	37.23	36.39	37.34	36.06	32.14	36.92	36.99	36.3863	29.45	28.7	29.94	31.51	29.53	29.39	28.59	30.18	28.21	29.4839	28.35	27.83	30.17	29.53	27.63	30.3	29	29.37	24.9
RAD278	7.09	7.13	6.49	7.09	7.26	6.87	6.73	6.12	6.6	6.7574	14.27	15.25	14.53	13.6	13.88	14.37	13.58	12.95	15.27	14.1105	37.22	37.17	35.58	36.58	38.75	35.24	34.81	35.59	34.84	36.2311	28.38	28.47	28.75	29.4	29.69	29.57	27.87	28.46	29.91	28.9472	30.9	28.6	30.5	28.97	30.4	29.03	29.43	30.73	29.87
RAD321	5.16	5.33	4.91	5.3	5.17	4.96	4.65	5.09	5.03	5.09758	10.22	11.57	9.77	10.15	10.05	8.43	9.42	9.8	9.6	9.94387	40.71	39.6	39.78	38.81	40.88	42.86	37.98	39.86	40.44	40.0444	28.33	28.48	29.19	27.48	28.93	28.09	27.03	28.22	27.31	28.1486	27.23	27.1	28.33	26.2	28.1	27.93	27.17	27.3	26.8
RAD31	4.29	5.1	4.44	4.89	5.15	4.45	4.48	4.59	4.95	4.75468	9.47	11.12	9.8	9.88	10.43	10.63	9.23	10.17	11.63	10.3046	42.5	43.3	40.71	40.9	42.85	41.3	39.18	41.23	38.74	41.1068	26.42	26.25	26.81	26.98	27.43	27.16	26.25	27.77	26.34	26.8981	25.37	26.5	27	25.6	27.67	26.47	25	27.8	25.2
RAD38	4.68	5.13	5.73	5.48	4.94	5.07	4.7	5.26	5.31	5.17121	11.46	12.15	14.27	11.52	11.62	11.5	11.15	10.62	13.1	11.9232	33.12	32.83	28.84	33.99	33.89	32.59	32.99	37.28	32.2	33.1872	26.29	26.52	26.62	28.2	26.82	26.86	26.99	26.97	27	26.9904	25.53	26.6	28.43	26.83	26.07	26.8	27.95	27	26.55
RAD161	5.16	5.83	4.52	5.39	5.67	5.01	4.79	5.21	4.79	5.17857	10.68	12.42	10.37	11.43	10.83	11.33	10.17	10.45	11.47	11.0359	37.61	36.1	34.86	35.99	37.32	35.62	36.45	37.48	35.26	36.3299	26.75	29.1	27.97	27.82	28.81	26.48	26.22	28.75	25.88	27.5819	26.3	28.03	27.57	26.83	27.73	25.3	26.2	27.57	24.33
RAD55	5.96	6.77	6.52	7.69	7.67	6.61	5.73	6.14	6.43	6.56176	10.35	11.6	11.5	12.88	12.83	13	10.65	10.72	12.7	11.7983	36.99	38.4	34.97	35.38	36.44	33.92	35.33	38.38	35.1	36.1367	28.1	27.67	28.4	29.48	28.96	28.15	27.14	27.57	28.13	28.2066	28.43	27.63	29.3	28.33	28.5	27.9	26.43	26.9	28.93
RAD93	5.33	6.17	6.01	4.96	6.78	6.28	5.24	5.81	6.2	5.85281	9.9	11.85	11.5	10.28	11.72	11.07	9.97	10.17	11.93	10.954	41.58	42.17	41.16	40.12	42.54	41.41	37.94	41.69	41.38	38.4416	28.49	29.71	29	29.67	28.76	29.81	27.48	28.23	28.37	28.842	26.53	27.9	28.1	26.4	27.47	27.73	25.63	27.43	28.13
RAD206	5.55	5.9	5.17	5.89	5.56	5.47	4.88	5.23	5.37	5.45731	10.8	12.58	10.67	10.84	11	9.83	9.64	10.6	10.83	10.7817	38.13	38.07	37.43	37.17	38.68	39.43	35.76	38.83	38.34	37.9739	29.07	30.78	29.08	30.09	30.97	28.65	28.24	29.81	29.1	29.5151	29.23	31.37	29.5	29.73	30.7	28.87	29.27	31.27	31.9
RAD245	5.43	5.43	5.17	5.4	5.33	4.24	4.16	4.8	4.93	5.0229	10.52	11.98	9.73	10.31	10.42	9.07	8.45	10.2	9.93	10.1162	38.57	39.43	42.32	39.27	40.78	40.35	36.38	38.25	41.81	39.6364	29.13	29.75	28.89	29.92	30.98	28.42	28.31	29.2	27.59	29.1286	28.6	29.27	28.57	28.27	31.27	28.03	27.37	28.77	28.23
RAD282	7.02	6.57	5.69	7.63	6.3	6.05	6.78	5.95	5.91	6.39136	14.45	16.03	12.13	16.19	13.2	13.1	14.18	12.5	13.3	13.8283	29.67	32.53	29.37	28.48	33.71	27.35	26.78	34.71	28.3	30.2756	35.28	32.77	33.67	36.45	33.26	31.69	31.86	33.37	34.68	33.5124	35.5	32.7	32.5	37.77	33.07	33.95	31.3	35.8	36.37
RAD187	4.92	5.1	4.7	5.3	5.13	5.12	4.83	4.67	4.93	5.00291	11.1	12.3	10.23	11.38	10.62	11.53	10.22	9.97	11.5	11.0036	38.82	35.73	38.22	36.69	39.75	37.44	35.41	39.19	38.08	37.7015	28.54	28.08	28.71	29.33	28.34	28.7	27.66	27.41	27.12	28.2377	29.33	30.67	29.4	29.67	29.77	29.4	28.47	29.23	27.9
RAD69	6.24	6	5.39	6.8	6.38	5.82	5.87	6.19	5.39	5.98955	11.99	13.22	11.63	12.59	11.75	12.13	10.75	10.2	12.27	11.8306	40.42	39.13	38.2	39.69	42.07	38.95	38.64	40.75	37.07	39.3933	28.73	30.23	29.3	30.31	29.44	29.47	27.71	28.58	28.24	29.1093	27.7	27.2	29.5	27.6	27.53	28.37	27.23	26.9	27.73
RAD268	5.88	6.27	5.3	6.39	6.08	5.43	5.72	5.28	5.45	5.74973	10.33	11.77	10.6	10.83	10.78	9.9	9.89	10.05	10.83	10.5868	41.57	42.5	38.51	40.53	43.36	38.67	38.27	40.84	38.15	40.205	29.4	29.68	28.86	29.85	30.76	28.82	27.99	29.39	28	29.1887	28.13	29.77	29.13	27.97	29.93	28.53	27.63	29.13	25.23
RAD49	6.07	6.63	5.65	6.23	6.13	6.34	5.38	5.7	5.7	5.96325	12.43	14.95	13.03	13.79	13.2	12.27	12	11.77	12.4	12.8332	36.81	36.53	33.15	34.7	35.87	33.96	31.83	37.48	35.89	35.1937	31.53	32.16	31.87	32.57	33.25	31.43	29.34	30.26	31.26	31.4343	32.23	33.67	35.43	32.83	35	32.87	31.9	33	33.13
RAD285	6.2	6.83	6.93	6.4	6.41	7.62	5.84	6.3	7.27	6.59121	14.45	17.15	16.07	15.33	14.17	16.47	12.07	12	17.2	14.8869	35.54	35.3	30.45	35.24	35.82	31.51	34.04	36.99	30.4	34.0076	28.34	28.99	29.1	30	30.64	28.21	27.88	28.9	28.39	28.9419	26.8	28.03	29.13	28.15	28.63	26.4	26.37	27.23	28.65
RAD126	6.4	6.9	5.07	7.11	6.09	6.28	6.12	5.77	5.57	6.11893	14.59	15.6	13.63	15.07	13.97	12.63	14.39	12.93	13.87	14.0006	35.18	35.57	33.54	35.85	35.6	34.56	32.12	35.54	34.04	34.7357	28.85	29.02	28.56	28.88	29.55	27.78	27.63	28.81	26.94	28.4663	27.8	28.9	29.3	28.07	29.85	27.67	28.63	28.3	26.95
RAD188	4.77	5.23	4.59	5.19	5.21	4.81	4.91	4.39	4.76	4.91456	10.56	12.7	10.27	11.09	10.98	10.93	10.23	9.85	11.17	10.8883	39.42	38.6	38.25	37.26	39.99	37.74	36.21	39	38.2	38.281	28.59	28.38	28.99	29.84	28.62	28.81	28.09	28.78	27.23	28.607	30.07	30.23	30.23	29.67	30.43	28.83	29.6	29.47	28.1
RAD226	5.44	5.47	5.36	5.85	5.77	5.62	5.03	5.36	5.18	5.46362	10.88	11.05	10	11.34	10.67	10.8	10.42	10.08	10.97	10.7193	37.57	37.5	37.5	37.04	40.23	36.58	34.87	40.19	37.45	37.6581	29.27	29.6	28.32	30.46	29.73	29.32	27.4	29.11	28.35	29.061	29.17	28.2	29.27	27.93	28.9	29.1	26.73	28.7	28.3
RAD298	6.2	6.67	5.71	6.53	6.15	5.53	5.69	4.79	5.75	5.87805	11.58	12.73	10.33	11.86	11.75	11	10.64	10.5	11.27	11.3062	42.65	44.17	40.23	39.65	41.43	39.13	37.93	41.87	39.45	40.651	30.61	29.66	30.88	31.85	31.09	30.64	29.38	29.99	30.99	30.5133	30.4	28.97	31.67	30.73	30.97	32.37	31.2	31.83	29.2
RAD20	6.11	5.97	6.01	6.29	6.42	6.12	5.81	5.18	5.79	5.94958	11.58	11.98	11.53	12.08	11.18	12.6	10.83	10.17	12.3	11.5851	40.13	42.97	38.16	37.8	41.77	39.23	37.86	41.34	37.71	39.6158	30.11	29.26	30.19	32.48	30.59	31.83	28.99	28.83	31.34	30.3555	29	27.87	29.13	30.3	29.27	30.43	29.27	28.17	29.7
RAD8	5.63	5.67	4.94	6.7	5.46	4.36	5.14	5.05	4.65	5.30795	11.41	12.32	11.4	12.16	11.22	10.53	11.85	10.28	11.6	11.4257	33.84	36.33	31.26	32.56	36.65	33.17	30.85	38.39	32.01	42.396	31.36	31.47	32.41	33.55	32.14	32.54	29.98	30.37	-	31.5607	30.57	28.8	31.8	30.65	31.03	28.1	30.5	28.47	-
RAD323	5.6	5.47	5.15	5.66	5.45	4.62	5.28	4.74	5.07	5.24905	12.24	12.98	11.87	11.99	11.53	11.9	11.52	10.97	12.53	11.9383	34.91	35.87	32.84	32.56	36.11	32.51	30.31	34.47	32.31	33.6386	31.29	30.27	29.7	32.82	31.1	30.8	30.65	29.72	30.47	30.699	32.67	30.07	31.23	33.4	30.83	31.8	31.87	32.33	32.5
RAD76	5.13	5.1	4.6	5.2	5.04	5.01	4.7	4.37	4.84	4.92823	9.5	9.75	8.7	9.73	10.05	9.8	9.15	8.6	9.77	9.51741	41.55	42.2	39.67	39.74	41.53	38.47	36.87	40.92	39.38	39.9804	28.56	28.31	28.67	29.7	28.92	28.73	28.45	27.64	28.45	28.6177	27.53	27.77	28.67	26.93	27.67	29.73	27.13	26.77	30.33
RAD320	5.72	5.5	5.91	6.11	5.97	5.34	4.87	5.06	5.82	5.59195	10.67	11.75	10.13	10.63	10.17	10.8	9.93	9.2	11.03	10.5146	40.75	41.33	39.56	38.19	43.27	41.65	36.76	41.05	39.84	40.205	28.35	29.24	29.01	29.31	31.13	29.15	28.11	29.89	28.49	29.1812	27.37	28.83	28.47	27.35	30.97	28	29.87	29.17	29.2
RAD28	5.99	6.7	6.37	6.49	6.7	7.59	6.79	6.17	6.39	6.52704	13.87	15.4	14.3	15.3	13.78	14.83	13.15	11.85	14.87	14.0728	35.57	34.67	32.05	32.88	35.35	30.14	32.93	37.23	32.6	33.8046	27.66	29.81	29.78	28.64	30.27	29.07	29.77	29.23	28.7	29.2081	26.4	28.27	29	27.13	29.5	28.17	31.15	28.83	30.15
RAD243	5.33	5.8	5.19	5.91	5.44	5.07	4.95	5.06	5.21	5.34582	10.51	11.93	10.57	10.6	10.87	10.23	10.12	10.27	11	10.7074	41.88	40.7	38.18	41.7	42.03	38.51	37.23	40.32	38.62	39.8545	30.94	31.17	30.05	30.51	31.91	30.44	29	29.69	28.84	30.2407	27.73	27.87	28.73	27.13	29.8	29.97	27.5	29.3	27.67
RAD152	5.54	5.93	5.57	6.66	5.98	5.85	5.25	4.76	5.75	5.69608	10.73	12.65	10.93	11.23	11.17	11.47	10.35	10.35	11.83	11.2039	41.88	41.57	40.45	42.09	42.57	41.12	39.19	39.07	40.77	40.8898	26.1	25.69	26.63	26.16	26.23	22.38	25.76	26.57	26.34	25.873	26.2	25.43	26.7	24.33	25.6	26	24.93	24.77	24.1
RAD150	5.78	5.93	5.09	6.22	5.88	4.97	5.56	5.42	5.15	5.56039	10.94	12	10.23	12.54	10.55	10	10.76	10.15	10.67	10.8948	41.53	40.37	37.87	40.38	43.19	40.5	37.78	41.76	38.9	40.192	28.25	29	28.45	30.08	27.78	27.89	27.67	27.63	27.85	28.3139	27.27	27.63	28.07	27.3	27.83	28.47	28.03	28.33	27.23
RAD148	5.85	6.13	5.15	5.9	6.21	5.23	5.56	5.33	5.28	5.62771	10.23	11.53	9.97	10.73	10.7	10.07	10.13	9.3	10.57	10.3983	42.39	41.5	38.74	41.57	43.5	41.3	37.2	41.53	39.71	40.752	28.36	28.46	28.69	29.56	29.34	29.76	27.69	28.18	27.12	28.5887	27.57	27.2	28.7	26.1	28.47	28.4	26.97	27.13	25.3
RAD173	6.31	6.57	5.96	6.98	6.84	5.53	5.88	6.03	5.92	6.19361	12.42	12.87	11.77	13.14	12.4	10.4	12.19	11.22	11.7	12.0008	39.61	38.47	37.4	39.5	38.74	40.11	37.78	35.9	38.43	38.4188	29.21	30.24	29.94	30.13	30.26	29.03	27.99	28.97	29.08	29.4142	29.33	29.83	30.73	28.57	29.3	29.07	28.93	29.45	26.93
RAD41	5.72	6.43	5.68	6.28	6.03	5.9	5.7	5.57	5.17	5.82125	11.09	12.38	11.27	11.52	11.42	11.73	10.89	10.45	11.07	11.3234	40.98	40.97	37.95	39.87	41.48	37.19	38.01	41.38	41.26	39.8458	29.1	28.42	28.93	30	28.96	28.83	28.69	27.56	26.94	28.6177	28.07	26.97	29.23	28.23	27.3	28.23	28.83	27.13	26.43
RAD61	7.37	8.23	7.51	8.6	8.34	5.69	7.38	6.99	6.92	7.3517	14.75	17.97	16.07	15.05	15.07	16.87	14.72	12.97	16.8	15.4641	40.73	40.83	39.81	42.69	42.57	37.91	36.89	40.98	36.5	39.8263	30.16	31.89	30.82	31	32.36	30.07	28.84	32.04	28.89	30.6185	30.6	31.43	34.37	30.07	32.13	32.23	32.27	34.7	34.67
RAD261	5.7	5.73	5.05	5.6	5.63	5.12	5.39	4.53	5.18	5.34266	10.87	12.67	10.7	11.33	10.62	10.7	11.09	10.83	11.3	11.1392	37.03	36.9	36.14	35.92	39.32	34.65	34.97	37.79	35	36.4416	26.27	27.13	26.79	27.59	26.98	26.33	26.86	27.87	24.93	26.8273	26.83	27.07	26.83	26.93	27.3	25.63	26.67	27.83	23.93
RAD122	5.38	5.97	5.14	6.08	6.27	5.49	5.45	5.36	5.34	5.61088	11.87	13.3	10.37	11.01	12.18	11.5	11	10.88	11.53	11.5194	37.03	37.23	37.91	39.71	37.51	36.66	37.15	37.24	37.62	37.5637	27.47	28.88	28.76	28.64	28.88	29	28.58	27.77	25.5	28.1937	26.27	27.13	28.1	25.63	27.87	26.83	27.63	26.77	25.9
RAD118	6.1	6.27	4.01	5.7	6.26	5.41	4.79	5.7	4.58	5.43628	11.47	12.98	10.2	11.36	11.62	11.3	10.31	10.63	11.33	11.2566	40.82	40.93	38.76	39.96	41.22	37.46	36.42	40.47	38.47	39.3488	29.24	30.02	29.32	29.5	30.81	30.24	26.53	30.09	28.57	29.3573	29.67	29.5	31.23	29.57	30.87	30.43	25.9	29.7	28.4
RAD317	6.15	6.27	5	6.41	5.93	5.75	5.57	5.72	5.35	5.78654	11.95	13.93	11.27	11.88	11.58	10.63	10.87	10.92	11.57	11.6228	39.11	37.83	35.91	37.27	39.84	37.68	36.35	39.66	35.67	37.7004	29.7	30.4	29.8	30.37	30.32	29.66	28.97	28.66	29.48	29.6836	28.17	30.43	29.37	28.5	29.7	29.97	28.8	28.63	29.73
RAD292	5.68	5.7	5.41	6.01	5.81	5.42	4.48	5.23	5.52	5.48256	11.71	12.6	10.97	11.54	12.02	10.97	9.84	10.58	11.6	11.3245	41.28	43	39.77	41.91	43.2	40.8	39.47	41.91	39.73	41.1459	28.29	28.35	29.31	28.38	29.41	28.15	27.04	27.6	27.88	28.2935	26.57	26.43	29.6	26.07	27.27	26.47	24.87	27.17	27.03
RAD97	5.58	5.47	4.92	5.6	5.63	5.5	5.37	5.12	5.21	5.3921	10.78	11.83	10.73	10.88	11.1	12.07	10.55	9.8	12.03	11.1026	42.07	43.57	39.09	41.88	43.72	37.19	39.09	42.88	38.6	40.0195	27.29	26.75	28.83	28.38	27.94	28.62	27.57	28.74	28.03	28.0509	27.73	25.7	28.73	26.67	26.87	27.37	27.7	28.47	28.6
RAD145	5.61	5.77	4.72	5.51	5.56	6.2	5.15	5.54	5.33	5.49623	12.33	13.37	12.37	13.17	12.43	12.77	12.13	10.92	13.23	12.4972	35.06	34.97	34.03	34.46	35.28	32.52	32.36	36.31	33.62	34.3678	29.38	31.26	30.52	31.2	31.62	30.48	29.03	30.66	28.64	30.2664	28.7	29.1	30.33	29.03	30.8	29.17	28.9	29.93	26.43
RAD146	5.56	5.73	4.31	5.48	5.94	4.97	5.4	5.62	4.64	5.31321	13.13	14.58	13.1	13.2	13.38	14.33	12.56	11.82	14.47	13.3426	35.25	34.97	33.73	33.49	34.59	32.38	32.1	34.84	33.15	33.9218	30.63	31.08	30.78	32.48	32.01	29.34	30.24	31.04	28.61	30.6335	30.97	31.07	32.4	31.83	33.47	29.2	31.23	31.43	28.63
RAD296	5.63	5.87	5.21	5.91	5.9	5.39	5.21	5.71	5.37	5.58143	10.36	11.2	10.23	10.32	10.8	10.2	9.59	10.35	10.77	10.4619	39.81	39.8	38.56	41.35	39.69	38.98	39.45	38.34	38.3	39.3239	26.99	27.94	27.69	27.05	28.36	26.73	25.61	27.27	26.84	27.2277	26.3	26.13	26	24	27.93	25.93	23.5	26.5	24.47
RAD211	5.54	5.4	5.44	6.23	5.8	5.29	5.38	5.11	5.5	5.52779	11.78	11.92	10.3	11.84	11.87	11.33	10.83	10.8	11.43	11.3536	42.27	42.3	40.63	42.08	43.91	42.49	40.07	42.1	41.44	41.8209	28.2	28.2	28.96	28.25	28.79	29.15	27.1	27.76	29.3	28.4331	26.47	26.43	28.57	25.53	27.03	28.37	25.87	27.53	28.9
RAD238	4.79	5.1	5.62	5.52	5.3	4.75	5.33	5.12	5.43	5.24063	9.5	10.3	9	10.52	10.05	9.43	9.78	10	9.77	9.8728	42.35	46	41.6	42.08	44.9	44.45	37.7	41.77	42.92	42.5241	29.24	28.42	30.9	30.02	29.15	29.8	28.84	28.27	29.24	29.31	27.4	27.73	31.67	27.4	28.07	30.2	28.37	28.03	26.2
RAD284	-	8	6.97	5.43	7.04	7.22	5.48	6.45	7.01	6.64285	15.54	16.72	15.6	11.98	13.1	16.73	11.14	11.55	17.07	14.2968	-	36.77	31.47	38.19	39.48	30.47	36.89	39.08	30.68	35.5126	-	29.54	30.43	29.94	30.2	29.6	27.52	28.07	28.76	29.2345	-	26.57	31.27	27.97	30.1	29.57	26.03	27.1	28.3
RAD179	7.21	7.03	6.45	7.2	6.69	7.06	6.16	5.99	6.76	6.6701	12.49	13.88	13.23	12.87	12.3	14.83	11.84	10.3	14.83	12.9118	36.91	38.43	35.89	36.41	39.07	35.76	34.99	38.53	35.75	36.8779	28.67	27.67	28.81	29.14	28.77	28.78	27.15	28.2	28.39	28.4191	28.1	26.87	29.67	26.3	27.87	27.9	25.47	26.67	27.9
RAD58	5.84	7.07	6.38	6.52	6.66	5.9	5.74	6.36	5.99	6.23989	13.28	14.98	14.97	13.69	14.12	16.13	13.21	11.85	16.77	14.2505	34.89	36.3	32.07	35.96	36.94	31.77	34.46	37.89	32.6	34.8312	26.96	28.56	27.76	28.25	29.19	28.72	25.84	28.49	27.63	27.9704	26.1	27.33	26.47	25.83	27.37	27.53	25.37	27	27.5
RAD46	4.26	4.93	5.11	5.12	4.91	5.54	4.6	4.51	5.36	4.96505	8.94	10.75	11.23	9.3	9.68	10.6	8.82	8.72	11.1	9.95787	35.41	39.03	33.22	36.47	40.14	36.26	40.58	39.63	38.02	37.6397	29.17	30.75	31.09	30.54	31.26	29.79	27.72	30.13	31.29	30.1537	27.65	27.8	30.9	28.27	28.85	27.73	26.63	28.13	29.8
RAD113	5.56	5.43	4.58	5.93	5.58	4.7	5.18	5.09	4.72	5.22065	11.38	12	10.43	12.11	10.85	10.33	10.74	10.1	10.97	11.01	37.42	37.93	35.95	35.96	41.43	36.2	33.92	40.46	35.92	37.2523	28.61	29.5	29.76	31.29	28.61	30.45	28.55	28.05	29.18	29.3229	29.37	29.1	30.67	29.63	29.2	28.47	28.67	28.03	30.73
RAD312	4.81	5.07	4.57	4.81	5.02	5.19	4.66	4.81	4.87	4.9093	10.44	11.08	8.87	9.68	10.25	9.5	9.51	9.37	9.67	9.87495	41.11	41.5	40.19	39.5	41.37	38.57	37.7	43.19	39.25	40.2029	28.99	28.35	29.2	28.56	29.92	29.3	28.24	28.74	29.26	28.9537	29.53	29.1	29.47	28.3	29.6	30	29.4	28.2	29.37
RAD194	5	4.87	4.61	4.87	5.81	4.7	4.4	5.82	4.72	5.01343	11.65	12.87	11.33	11.47	11.45	11.63	10.53	11.35	12.13	11.6023	37.79	37.73	37.43	37.69	40.2	34.57	34.35	38.26	36.62	37.1926	31.48	30.36	29.91	31.24	30.5	29.21	29.1	28.9	30.7	30.1172	31.47	29.37	31.47	29.63	29.8	30.27	29.03	28.47	29.23
RAD100	5.46	5.57	5.09	6.02	5.32	5.68	5.42	4.72	5.39	5.4205	11.01	11.12	10.27	11.16	10.3	10.77	10.18	9.98	11.1	10.6848	39.91	42.8	38.31	39.28	42.51	39.44	36.89	40.74	38.85	39.8068	26.23	27.31	27.5	27.65	27.41	27.97	26.06	26.95	26.61	27.1429	25.77	26.17	28.23	26.87	27.03	26.6	26.07	27.57	27.27
RAD14	5.2	5.43	4.45	5.42	5.46	4.99	4.72	5.56	4.53	5.11441	9.94	11.03	9.37	10.45	10.48	10.13	9.24	10.67	10.3	10.2239	39.32	40.97	36.65	38.93	40.34	37.05	35.61	38.68	36.87	38.2539	27.28	28.36	30.62	28.42	28.95	29.99	27.31	29.86	27.68	28.7293	26.1	26.73	28.1	26.5	27.53	28.67	26.07	28.77	27.5
RAD123	4.93	5.5	5.65	5.6	5.55	6.11	4.93	5.18	5.91	5.49308	9.9	11.7	11.17	10.99	10.97	11.53	9.48	9.65	11.97	10.8431	39.19	44.13	41.16	39.44	44.29	40.9	35.85	42.53	41.22	40.8898	27.01	28.15	29.47	28.34	28.77	27.77	26.96	29.08	27.61	28.1594	25.9	26.1	28.33	26.37	27.03	25.7	26.7	27.5	25.5
RAD133	5.68	5.93	5.1	6.41	6.31	6.34	5.38	5.45	5.62	5.7939	10.24	11.8	9.8	10.88	11.18	10.67	9.58	10.43	10.83	10.6331	44.14	40.57	41.25	43.33	39.95	39.33	41.73	37.84	40.73	40.9072	28.36	29.19	29.09	29.37	28.47	28.44	27.57	29.02	28.37	28.666	25.9	27.8	28.9	26.57	27.2	27.53	26.33	26.8	28.43
RAD84	5.64	5.7	4.43	5.94	5.82	5.1	5.54	5.49	4.75	5.39315	11.71	14.2	11.67	11.86	12.7	13.1	10.97	10.58	13.1	12.1925	35.41	31.63	30.66	31.14	33.9	29.51	34.02	38.41	30.39	36.9582	28.05	29.63	29.67	29.2	29.39	28.58	28.52	28.14	28.99	28.9118	27.07	28.1	29.67	27.63	27.67	27.3	28.95	28.03	26.75
RAD275	5.62	6.23	5.44	5.89	6.33	5.55	5.28	5.61	5.58	5.72133	10.44	11.63	10.33	10.61	10.25	11.33	9.91	9.62	11.43	10.6482	42.24	41.5	39.31	40.77	43.57	39.33	38.79	43.24	38.92	40.7769	28.15	28.28	28.52	28.88	29.42	29.31	26.93	28.18	27.99	28.4277	27.3	28.13	28.33	27.47	27.73	28.63	26.7	27.53	28.7
RAD228	5.9	6.57	5.95	6.83	6.88	5.83	6.21	6.02	5.63	6.17257	11.77	13.1	12.23	12.82	12.33	11.43	11.32	10.33	12.5	11.9706	33.45	35.87	31.71	33.87	36.35	33.18	33.81	36.59	32.43	34.2213	27.53	27.97	28.69	29.99	29.02	28.55	28.09	28.55	27.64	28.4674	27.47	27.83	29.3	28.33	28.57	28.47	28	28.23	26.63
RAD10	4.81	5.63	5.09	5.32	5.3	5.59	5.01	5.25	5.16	5.26167	11.64	13.05	11.67	11.45	11.78	11.77	11	10.05	12.37	11.6422	33.37	34.77	31.97	34.03	35.36	31.82	32.82	38.07	32.05	33.8958	26.43	26.93	27.38	27.17	28.73	26.02	26.37	26.09	26.38	26.9078	24.8	25.67	27.8	25.5	28.33	24.83	24.73	25.17	25.63
RAD264	5.83	5.6	5.42	6.4	5.95	5.69	5	5.68	5.62	5.68556	10.25	11.3	10.37	10.86	11.32	10.97	9.68	10.42	11.27	10.744	43.05	40.7	40.44	40.96	39.45	39.64	40.93	39.07	39.75	40.3776	29.48	28.91	29.17	30	29.34	29.49	27.4	27.96	28.61	28.9322	27.47	27.57	30.2	26.57	28.73	28.53	25	26.37	27.2
RAD248	5.21	5.23	4.93	5.49	5.49	4.88	5.07	5.2	5.01	5.1933	9.93	10.25	9.6	10.12	9.82	9.5	9.44	9.35	10.1	9.84695	44.01	47.43	41.96	41.42	46.17	41.43	39.73	42.92	42.15	42.8985	27.81	27.3	26.99	28.77	27.49	27.86	27.1	27.15	26.84	27.5314	26.63	25.27	26.93	27.33	26.37	27.27	27.8	26.03	24.9
RAD9	-	5.27	4.68	-	5.08	5.62	4.54	4.56	4.9	5.0519	4.55	12.48	11.37	7.43	11.18	11.6	11.36	9.83	12.1	10.2551	-	34.7	28.89	-	34.32	29	30.33	35.7	29.07	37.9739	-	31.92	33.4	33.36	33.25	31.35	29.19	30.67	30	31.5289	-	28.6	31.53	30.75	30.83	28.17	28.6	29.2	28.73
RAD57	5.8	6.5	5.71	6.68	5.58	5.26	5.82	6.13	6.09	5.9359	12.51	15.1	14.17	14.86	13.23	16.4	12.63	11.63	15.7	13.9521	38.47	37.87	31.84	34.82	37.8	33.74	33.26	38.52	31.62	35.3803	30.08	29.82	30.14	31.08	30.73	29.77	28.69	28.77	29.57	29.822	27.9	28.33	29.77	30.87	29.27	27.57	28.05	27.27	27.44
RAD75	6.57	6.6	5.31	6.69	6.46	5.83	6.45	5.52	5.59	6.08842	11.81	12.28	10.6	11.74	11.38	10.8	11.14	10.27	11.33	11.2728	43.84	44.53	42.72	42.05	45.68	42.17	40.43	41.38	42.68	42.7096	28.82	29.54	27.87	30.09	29.37	28.6	28.09	28.17	28.03	28.7411	29.8	30.4	29.93	29.73	31.07	27.7	29.77	30.53	27.47
RAD66	6.58	7.2	5.67	6.69	7.25	5.26	6.34	6.8	5.72	6.35033	13.6	15.15	12.57	12.97	13.9	10.67	13.04	12.47	12.23	12.9151	34.91	36.57	33.21	35.38	37.75	36.8	34.05	38.46	35.35	35.873	27.27	27.65	29.04	28.98	28.76	28.36	27.38	27.96	28.06	28.1916	26.4	26.5	28.8	27.37	27.93	27	26.67	27.17	26.4
RAD274	5.88	5.87	6.19	6.8	5.81	6.57	5.46	5.66	6.31	6.03899	13.26	16.15	16.2	15.27	13.48	15.43	12.3	11.7	16.7	14.4109	31.25	29.4	28.35	29.9	31.64	27.19	28.43	33.18	27.36	29.8199	30.66	30.65	31.84	32.1	32.18	30.13	29.08	30.29	30.84	30.801	28.3	27.77	30	29.05	29.67	28.93	28.03	29.3	29.4
RAD92	5.92	6.4	5.84	6.56	6.39	5.52	5.6	5.46	5.84	5.9317	11.27	12.98	11.4	11.24	11.37	11.73	10.55	10.52	12.23	11.4817	40.53	41.23	38.2	39.43	42.65	36.98	36.9	42.36	37.92	34.2604	28.64	29.11	28.23	28.54	28.48	29.35	27.41	28.25	27.87	28.4513	27.27	28.37	28.17	26.57	27.67	28.03	25.97	28.27	25.93
RAD286	7.42	7.27	7.16	7.01	6.7	6.47	6.86	6.03	7.04	6.81841	13.58	14.23	13.23	13.33	12.48	12.6	12.89	11.35	13.6	12.9894	36.33	35.8	36.75	35.51	35.96	34.94	31.45	35.5	35.75	35.3857	28.3	27.71	28.22	27.96	27.87	28.22	27.36	28.86	27.17	27.9994	28.1	27.47	27.83	26.3	27.23	27.77	27.77	29.6	26.93
RAD119	6.59	7.1	5.58	7.29	6.84	5.8	6.49	6.02	5.74	6.34402	13.16	14.2	13.4	13.6	13.42	13.93	12.37	12.02	14.43	13.3383	40.49	40.4	37.08	38.87	39.72	34.66	39.45	39.4	36.38	38.4742	31.24	31.75	30.09	31.95	32.42	31.79	30.57	31.56	29.54	31.138	32.4	31.13	33.67	31.83	33.73	32.03	32.13	35.67	31.37
RAD65	6.31	6.57	5.75	6.63	6.51	5.79	6.4	5.82	5.45	6.11051	12.77	14.88	11.53	14.08	12.57	11.43	12.9	11.07	12	12.5522	36.55	36.8	37.16	37.72	39.28	36.32	35.42	40.7	36.01	37.3358	28	28.47	29.53	29.35	29.7	29.1	27.06	28.08	27.75	28.5758	27	26.15	28.77	27.2	29.5	26.87	26.37	26.07	27.4
RAD34	5.94	5.2	5.9	6.04	6.33	6.21	5.53	6.03	5.04	5.7939	12.19	13.5	11.87	10.92	13.82	12.53	10.21	11.58	12.33	12.0912	38.51	39.43	36.7	38.4	28.63	33.39	34.34	39.34	35.65	36.0803	28.92	29.75	30.54	30.41	30.52	29.36	28.91	29.78	27.64	29.5194	28.67	29.8	30.73	28.5	30.7	29.7	28.37	29.63	26.37
RAD115	6.22	5.83	5.37	6.66	5.82	5.87	5.18	4.99	5.64	5.72659	13.37	13.73	12.67	13.39	12.47	12.1	11.28	10.6	13.07	12.4929	35.53	35.87	33.96	36.08	36.5	33.3	34.12	37.5	33.86	35.2479	29.31	29.15	29.24	29.03	29.81	28.72	27.22	27.61	29.09	28.8055	27.23	26.13	27.93	25.73	28	26.37	24.43	25.93	27.2
RAD219	5.87	6.9	5.01	5.99	6.34	6.03	5.7	6.11	5.4	5.91276	13.81	16.47	14.37	14.61	14.53	14.67	13.63	12.5	15.3	14.3463	35.08	34.7	32.65	32.65	36.53	31.06	30.61	37.53	32.33	33.7743	30.23	29.67	30.35	32.22	30.25	28.7	28.84	29.48	28.59	29.7877	32.33	33.1	31.83	33.5	32.8	29.37	30.6	31.73	27.3
RAD269	5.62	6.13	5.97	5.97	6.42	6.17	4.78	5.69	6.11	5.86122	10.48	11.6	10.83	10.63	10.93	11.6	9.36	10.53	11.83	10.8894	42.63	43.13	40.39	40.67	42.91	40.12	37.22	39.67	39.88	40.663	27.99	28.45	28.19	29.59	29.47	28.22	27.04	28.39	28.15	28.4095	26.7	27.33	29.3	27.37	29.63	27	25.93	28	26.53
RAD198	5.88	5.93	4.98	6.27	5.35	5.4	5.74	5.2	5.22	5.55724	11.48	13.27	9.77	11.9	11.35	11.23	11.8	10.88	11.1	11.4268	39.08	37.97	41.12	37.93	37.9	38.16	36.92	36.7	40.3	38.434	30.98	32.21	28.89	30.63	32.11	29.51	26.72	30.06	30.18	30.1054	30.67	30	29.03	28.4	31.47	31.03	26.87	30.7	29.2
RAD4	6.4	6.2	5.62	6.11	5.65	5.53	6.54	5.49	5.49	5.8791	12.01	14.43	11.9	13.51	12.85	11.93	14.21	11.45	12.57	12.7277	34.38	32.53	29.44	35.93	33.3	30.78	32.43	36.02	30.01	32.8714	29.23	29.73	29.38	32.32	31.32	29.25	28.98	29.01	27.74	29.6406	30.8	28.63	29.13	30.1	31.97	26.63	29.4	29.43	25.13
RAD306	5.42	6.07	5.14	5.63	6.18	5.53	4.8	4.94	5.37	5.46362	10.44	12.05	10.6	10.3	11.25	10.77	9.3	10.15	11.27	10.7106	39.95	39	38.65	39.44	39.99	37.43	37.45	38.86	37.83	38.7075	30.56	31.41	31.58	31.14	32.99	31	29.83	30.22	30.69	30.9781	30.93	31.37	33.27	31.67	31.97	31.2	31.1	30.7	33.47
RAD212	5.16	5.43	4.63	5.19	5.19	5.56	4.4	5.03	5.04	5.10074	10	10.3	9.37	9.31	10	9.9	8.88	9.25	10.17	9.7468	41.79	43.4	40.51	43.07	45.14	42.67	40.92	43.26	41.46	42.3559	26.82	26.7	27.15	27.08	28.39	26.56	25.59	26.81	26.01	26.8659	26.53	27	28.93	24.93	28.37	26.5	24.3	26.4	26.9
RAD192	5.76	5.6	5.11	6.12	6.18	5.41	5.56	5.21	5.27	5.58353	10.01	10.68	9.1	10.09	10.18	9.5	9.28	9.08	9.83	9.80818	40.44	41.03	39.73	39.92	43.32	40.15	37.01	42.94	39.99	40.4362	29.08	29.88	28	29.41	29.84	28.58	27.12	28.11	27.75	28.6542	29.3	29.4	29.97	28.4	29.5	28.43	27.77	29.63	29.2
RAD329	6.57	6.3	4.79	7.28	6.22	5.17	6.35	6.05	5.1	5.96325	12.8	12.72	10.3	13.19	10.72	10.7	12.33	10.12	11.1	11.556	40.74	40.85	39.95	39.98	40.88	37.75	36.2	40.51	38.78	39.4715	31.34	30.9	30.61	31.86	30.45	29.54	30.16	30.45	30.34	30.5734	32.83	31.17	32.03	31.97	31.33	31.77	32.93	31.57	33.5
RAD121	6.07	5.8	5.18	6.54	6.25	5.39	5.68	5.51	5.35	5.74657	12.67	13.25	11.2	13.38	12.48	11.43	12.59	10.73	11.97	12.172	38.55	38.2	37.26	38.66	37.53	35.63	34.76	38.9	36.84	37.376	29.22	27.7	28.54	30.15	26.99	27.71	28.47	27.19	25.65	27.9941	28.73	27.5	28.9	28.97	26.87	27	30.17	28.43	26.83
RAD132	5.67	5.93	5.33	6.29	5.91	6.19	5.53	5.27	5.71	5.75288	11.48	12.57	10.63	11.77	11.8	13.2	11.48	11.02	12.57	11.8295	37.32	37.57	36.3	37.48	37.66	35.4	34.97	36.36	35.92	36.5784	28.64	28.01	29.15	30.42	29.49	29.74	26.79	28.5	28.61	28.8238	26.97	26.6	28.7	27.6	28.5	28	26.23	27	27.33
RAD325	6.31	5.8	5.25	6.37	5.44	5.93	5.75	5.01	5.58	5.71186	10.63	11.12	10.07	10.51	10.47	10.23	9.89	9.38	10.7	10.3736	42.46	42.87	41.44	43.74	43.74	40.61	39.85	42.99	40.77	41.9489	27.63	27.43	27.68	28.13	28.78	28.56	26.8	27.2	26.53	27.6849	28.83	27.27	29.23	27.97	28.73	31	27.37	28.1	26.93
RAD177	7.05	7.07	5.84	7.28	7.1	6.41	6.62	5.94	6.13	6.55334	12.44	15	14.07	13.42	12.9	13.7	13.51	11.55	14.63	13.4126	42.37	43.77	40.95	39.4	44.78	40.86	39.76	43.15	41.05	41.6907	31.05	30.85	30.37	31.03	30.82	29.84	29.35	29.49	28.44	30.1001	32.3	30.1	35.13	31.7	30.4	32.93	32.2	32.07	30.27
RAD134	5.54	6.4	5.43	6.13	5.93	6.19	5.44	5.29	5.74	5.78023	11.37	13.13	11.67	12.13	10.92	12	10.69	10.3	12.5	11.6346	36.9	36.87	34.75	36.05	38.12	35.37	35.58	37.59	34.63	36.2398	27.93	29	28.13	27.23	29.21	28.95	25.59	27.76	27.45	27.9543	27.6	27.63	27.87	26.23	28.7	28.1	24.35	26.07	27.17
RAD6	5.39	6.4	5.59	5.96	6.27	5.93	5.61	5.22	5.6	5.76761	12.08	14.75	13.13	12.86	12.77	13.63	12.71	11.08	14.13	12.9732	31.69	33.07	29.94	32.08	33.3	29.75	28.92	33.81	30	31.5409	32.37	31.76	33.01	33.61	33.23	31.58	30.47	31.28	31.73	32.0107	29.67	27.73	29.83	31.23	30.1	29.47	28.87	28.37	29.43
RAD253	6.09	5.8	5.24	6.42	5.96	6.04	5.66	5.3	5.61	5.78339	12.08	11.27	10.44	11.96	10.48	10.57	10.96	10.05	11.07	11.0068	37.05	39.6	34.38	36.15	41.76	34.61	34.78	40.38	34.35	37.0211	26.63	25.74	25.53	27.51	26.94	27	26.07	26.73	25.61	26.5063	27.4	25.13	25.53	25.83	26.1	26.57	25.9	26.2	23.7
RAD29	5.06	5.57	4.83	5.97	5.76	5.88	5.5	5.52	5.77	5.54567	10.96	12.15	10.83	11.12	10.73	11.23	10.27	11.22	13.1	11.3008	34.88	34.83	32.79	36.59	36.81	33.33	34.95	-	32.03	34.7944	29.69	30.53	31.19	30.15	30.72	29.82	27.54	29.69	29.3	29.8199	28.97	30.57	32.53	28.4	30.5	31.57	26.97	30.03	27.5
RAD294	6.03	5.47	5.69	6.14	6.05	6.26	5.88	5.53	5.93	5.87385	13.13	13.55	13.97	13.37	12.5	13.97	12.02	11.12	14.77	13.1089	28.85	33.83	24.03	27.62	33.15	29.5	30.58	34.83	25.47	29.9457	28.12	28.85	29.06	29.86	29.97	29.11	28.23	30.01	27.05	28.9215	27.7	27.57	29.77	28.67	28.73	30.17	27.7	30.77	28.8
RAD108	6.26	5.87	4.15	6.29	5.79	5.6	5.35	5.18	4.74	5.4794	13.27	13.4	10.6	12.58	11.88	11.9	12.21	9.88	11.87	11.9448	34.8	39.33	37.16	36.08	39.96	39.31	34.6	41.04	37.75	37.7775	25.83	26.65	27.1	26.66	28.57	29.08	26.14	27.81	28.72	27.4509	26.2	25.73	26.5	25	27.5	27.7	25.37	27.27	28
RAD318	4.99	5.63	4.44	5.54	6.08	4.54	4.54	5	4.57	5.06918	10.3	12.57	10.07	10.84	11.83	9.57	9.36	10.33	10.33	10.6105	40.2	40.07	40.68	39.52	41.89	41.33	37.68	40.31	40.49	40.1801	29.54	27.7	29.64	31.16	28.23	28.7	28.48	27.95	28.37	28.8689	29.83	27.7	29.57	30.17	27.23	29.2	28.23	26.9	27
RAD101	5.93	6.1	4.84	6.16	6.42	5.66	5.39	4.68	5.2	5.60036	11.21	11.6	10.17	10.91	11.18	11.73	10.29	9.78	11.57	10.9594	40.73	43.3	40.74	40.11	42.42	39.96	38	40.9	40.65	40.6836	26.73	26.41	28.17	27.54	28.39	27.33	26.3	27.02	26.55	27.2234	25.73	25.93	28.83	24.67	27.63	26	25.33	25.83	26.17
RAD314	6.96	6.9	4.95	7.12	6.93	5.55	6.55	6.3	5.25	6.24515	12.89	12.67	11.67	12.69	12.18	11.07	11.57	10.78	12	11.9372	40.73	41.43	37.28	39.78	43.04	37.11	37.16	42.42	36.83	39.4866	32.13	31.81	30.5	32.61	32.91	30.79	29.31	30.93	32.27	31.3903	33.93	33.1	34.83	33	33.2	33.97	34.25	34.4	31.9
RAD95	6.16	6.2	4.85	6.99	6.2	5.63	5.9	5.8	5.21	5.86964	12.04	12.97	10.17	13.24	11.42	12.03	11.42	10.3	11.73	11.7003	39.51	38.83	40.06	35.14	39.71	38.5	34.84	39.89	39.67	40.8225	28.31	30.23	30.01	29.72	29.52	27.58	28.18	28.81	28.14	28.9472	27.47	27.83	31.67	27.73	28.87	26.53	28.33	28.3	29
RAD262	5	5.47	4.8	5.97	5.98	6.05	5.08	5.28	5.32	5.44995	11.03	12.37	10.63	12.45	11.85	13.47	10.95	10.48	12.7	11.766	36.4	37.57	34.08	36.51	38.62	30.98	34.54	40.68	32.67	35.8263	30.37	29.71	30.6	30.8	30.38	29.28	29.29	29.09	30.23	29.9401	31.73	32.2	35.37	31.77	33	32.35	31.13	31.3	33.33
RAD114	5.81	6.67	5.39	6.64	6.64	7.06	5.29	6.23	6.05	6.16836	11.93	12.95	10.97	12.14	12.02	13.07	11.26	11.67	12.7	12.0654	37.7	39.33	33.96	37.45	40.22	32.83	33.72	38.95	33.49	36.434	28.79	28.16	29.32	28.96	29.82	29.4	27.72	28.62	28.6	28.8281	27	26.37	28.4	25.13	28.93	26.7	25.73	29.6	28
RAD155	3.2	5.2	4.49	4.13	5.53	4.81	3.24	5.16	4.7	4.55693	10.14	11.4	9.37	9.95	11.37	9.67	8.93	10.18	10.03	10.1625	39.06	37.33	36.95	37.37	40.77	34.65	35.89	39.67	36.31	37.5572	25.38	27.39	27.32	26.95	28.23	27.73	24.91	26.59	27.25	26.9346	23.3	27.57	26.97	25.57	28.37	27.33	24.33	27.9	27.87
RAD291	5.45	6.07	4.8	5.66	5.43	5.46	4.74	5.32	5.1	5.35318	12.98	13.65	13.1	13.56	11.52	11.37	11.6	10.55	12.9	12.3368	36.29	36.27	32.04	35.36	37.41	36.07	34.33	38.33	32.99	35.5051	30.45	31.28	30.31	31.21	30.88	30.07	28.88	29.69	32.19	30.4994	31.57	31.17	34.47	31.8	29.23	34.43	31.17	28.73	36.65
RAD125	5.97	6.23	5	6.47	6.27	6.05	5.59	5.64	5.45	5.84124	13.55	14.42	11.17	13.35	12.85	12.73	12.13	11.2	12.6	12.6351	34.61	35.77	36.39	34.89	37.35	35.07	32.42	36.8	35.81	35.5073	27.43	27.96	27.88	28.19	28.44	28.33	27.05	28.29	26.4	27.8169	28.3	27.73	29.5	26.87	28.93	27.9	28.83	29.73	27.5
RAD259	5.21	5.2	4.53	5.52	5.82	4.53	4.7	5.06	4.63	5.05551	11.28	12.82	10.17	11.62	12.48	12.87	10.62	10.78	12.17	11.6454	35.16	33.37	34.97	36.81	36.54	33.66	35.24	38.13	34.68	35.4476	28.4	28.85	28.74	28.48	29.25	28.49	27.43	28.44	27.71	28.4417	27	26.7	27.87	25.67	27.43	28.53	27.7	28.7	27.97
RAD37	5.98	5.6	5.07	6.16	6.13	5.53	5.69	5.52	4.91	5.62245	13.14	12.82	11.3	14.06	12.78	13.43	12.2	10.85	12.93	12.5823	38.31	38.97	36.24	35.76	38.96	33.55	34.92	39.43	35.6	36.8779	29.85	30.11	28.04	31.02	31.27	28.49	28.92	29.91	27.86	29.4807	28.87	29.27	30	30.5	30.9	28.53	30.45	30.5	31.07
RAD137	6.22	6.4	5.49	5.98	6.1	5.14	5.56	5.66	5.47	5.77287	11.14	13.52	11.03	11.35	11.7	11.63	10.93	10.6	11.93	11.5399	38.89	38.3	36.1	37.73	38.01	35.35	36.23	38.98	35.53	37.2447	27.41	29.54	29.5	28.38	30.4	27.93	26.86	29.2	29.2	28.724	24.97	27.1	27.73	25.7	28.5	26.73	25.53	28.3	28.73
RAD233	5.18	6	5.16	5.3	5.87	5.29	4.84	5.56	5.02	5.37316	11.05	12.12	11.5	10.45	12.3	10.6	9.59	11.72	11.63	11.2308	36.47	37.37	32	36.06	36.42	36.1	33.03	36.79	33.79	35.3901	29.38	28.42	28.55	30.07	29.66	27.58	27.25	28.09	27.43	28.5104	30.4	29.87	30.67	29.93	29.67	27.8	27.9	27.77	28.6
RAD252	4.83	5.57	5.21	5.11	5.55	5.62	4.81	5.93	5.45	5.35844	11.45	13.52	12.23	10.94	12.03	11.7	10.4	11.7	12.63	11.8382	37.02	37.53	33.14	36.1	39.85	35.89	34.83	39.08	34.16	36.4286	26.53	26.31	27.03	26.35	27.58	27.9	25.59	28.59	26.15	26.9647	27.3	26.83	28.8	25.93	27.5	28.33	25.13	29.17	26.8
RAD279	5.79	5.53	4.76	5.69	5.51	4.54	5.34	5.5	4.76	5.28902	11.72	13.15	12.1	12.44	11.27	9.77	11.06	10.82	11.53	11.5431	38.98	38.47	36.17	36.32	40.07	35.77	35.16	39.18	35.19	37.2653	30.36	30.79	30.64	32.4	30.91	29.05	28.19	31.37	31.23	30.4972	28.93	29.17	31.37	31.8	29.8	29.47	27.97	31.23	30.05
RAD136	6.06	6.13	5.48	6.32	6.38	5.13	5.63	5.57	5.46	5.78759	11.58	12.47	10.63	12.19	11.9	11.73	11.13	10.53	11.8	11.5539	39.46	39	39.14	37.42	40.14	39.09	35.51	40.1	39.23	38.7607	27.78	28.81	29.43	28.78	28.87	29.08	27.7	28.66	28.28	28.6134	26.17	28.67	29.37	26.2	28.47	27.47	27.53	27.7	29.43
RAD309	6.69	7.5	5.2	7.22	7.13	5.82	6.54	6.28	5.52	6.39136	12.5	13.25	11.6	12.54	12.73	12.67	11.96	10.72	12.8	12.2872	39.88	41.17	38.6	41.12	41.62	35.91	37.69	41.35	37.27	39.3597	32.73	32.01	30.32	32.4	33.39	31.53	29.56	30.69	29.96	31.3184	33.77	32.17	34	34.1	33.9	35	32.53	33.53	32.83
RAD77	6.43	7.2	6.15	6.62	6.49	7.37	6.55	6.15	6.66	6.57227	13.48	14.65	13.37	13.08	13	13.03	12.79	11.77	13.93	13.1843	40.39	40.37	38.34	39.44	40.19	36.62	36.17	40.24	37.88	38.8203	31.1	29.66	31.47	32.14	32.1	31.6	29.52	30.03	29.76	30.7591	29.37	27.9	30.7	28.9	29.2	29.67	28.27	28.03	28.25
RAD327	5.19	5.63	4.79	5.77	5.3	4.79	5.08	5.59	4.86	5.24484	10.3	11.5	9.2	10.09	9.95	9.27	10.51	10.17	9.73	10.128	40.36	40.17	42.13	42.45	41.96	41.43	36.94	41.55	41.46	40.8616	27.97	30.54	29.31	29.24	30.26	28.52	28.38	28.88	29.27	29.148	29.77	29.4	28.87	27.6	29.87	29	28.73	29	30.6
RAD72	6.86	6.63	4.52	6.62	6.79	6.22	6.34	6.16	5.42	6.14522	11.41	12.38	11.27	11.94	11.22	11.43	11.73	10.8	13.17	11.7035	43.54	43.63	38.12	40.99	43.59	38.56	37.48	41.29	36.64	40.3613	30.41	29.33	28.55	31.83	32	29.37	28.42	30.24	27.55	29.7201	31.4	28.07	32.9	32.03	32.37	29.2	31.93	30.6	28.23
RAD251	5.65	5.9	5.07	5.91	5.85	5.7	4.94	5.02	5.38	5.49939	11.12	11.95	9.6	10.99	11.23	11.43	10.26	10.1	11.1	10.8883	38.89	40.33	38.29	39.84	42.24	37.34	37.48	42.41	38.35	39.4205	29.52	28.87	28.87	29.36	29.4	28.33	28.15	28.46	28.72	28.8592	27.2	26.87	29.07	26.1	28.5	27.5	27.07	29.23	27.33
RAD225	-	4.43	2.86	6.74	5.09	4.7	5.21	4.4	4.04	4.74678	9.63	11.25	10.05	13.58	11.03	10.83	12.74	9.47	11.03	11.0854	-	33.3	31.76	36.16	34.87	31.85	33.35	35.44	32	33.7719	-	31.32	27.59	29.21	31.42	30.18	27	30.05	29.15	29.4582	-	31.2	29.3	28.4	31.43	30.77	28.3	29.7	28.86
RAD138	6.16	6.37	6.06	6.2	6.15	5.91	5.3	5.86	6.11	5.99376	11.18	12.55	10.53	11.42	11.3	11.03	10.88	10.78	11.4	11.2426	40.72	41	38.92	39.99	40.25	41.11	38.14	40.06	39.73	39.9359	25.65	26.29	26.62	27.27	28.36	28.05	25.33	27.17	26.77	26.9089	23.9	24.57	25.77	25.23	27.6	27.5	24.37	27.23	27.27
RAD139	6.07	6.9	6.25	6.51	6.21	6.85	6.02	6	6.55	6.33456	11.71	13.45	12.67	12.55	11.73	12.67	10.86	11.02	13.33	12.2032	38.47	38.73	35.37	38.39	39.24	36.7	37.28	39.55	35.47	37.6874	27.86	28.04	28.18	28.39	29.24	28.32	25.89	28.14	27.69	28.008	26.77	25	29.87	26.37	28.67	29.43	24.53	27.17	28.83
RAD310	6.68	4.83	5.54	6.93	4.97	5.82	6.45	4.91	5.72	5.75499	12.88	10.85	12.5	12.88	10.1	12.37	12.88	9.25	13.13	11.864	40.25	40.5	37.74	40.91	41.52	35.67	37.24	39.37	36.66	38.8442	32.23	31.24	31.06	32.99	32.63	31.74	30.47	31.19	31.15	31.5448	34.43	29.2	35.4	34.2	31.43	30.8	33.2	31.33	35.95
RAD54	5.36	6.13	6.04	6.02	6.17	5.37	4.97	5.68	6.04	5.74762	11.81	12.87	11.17	13.11	12.92	12.43	11.95	10.82	13.23	12.2377	38.37	37.63	34.75	35.53	36.41	34.71	30.39	36.45	32.96	35.3	29.19	29.11	28.82	30.15	31.49	29.42	28.82	31.02	28.21	29.5623	30.23	30.2	32	31.5	33.97	31.17	32.3	34.8	31.4
RAD124	6.11	5.77	4.42	6.26	6.34	5.97	6.03	5.11	5.04	5.67084	11.02	12.07	10.1	11.72	11.02	10.7	10.94	9.7	10.97	10.9379	40	41.43	37.13	39.16	41.61	39.02	37.37	41.2	37.87	39.3792	27.22	27.34	27.71	28.58	28.96	27.54	27.66	28.94	26.72	27.8921	27.57	25.83	27.77	26.1	28.2	28.13	28.5	30	25.8
RAD22	5.91	5.9	5.55	5.27	5.76	6.3	4.48	5.73	6.01	5.65611	11.69	13.48	13.77	12.36	12.18	13.73	10.98	11.57	14.13	12.6232	37.62	39.4	36.02	35.66	39.54	34.74	34.96	39.91	35.26	37.0265	30.1	31.61	31.52	31.66	31.3	30.6	29.76	30.87	30.03	30.7666	31.17	32.4	33.13	31.83	31.27	32.87	32.2	31.67	31.57
RAD171	5.56	5.87	5.19	5.94	5.59	4.4	5.14	5.57	5.03	5.38053	10.85	11.85	10.27	11.23	11.18	10.3	9.26	10.42	10.83	10.7171	41.01	40.6	39.5	39.85	39.52	41.68	39.53	40.15	40.35	40.1823	29.21	29.78	29.67	29.97	30.74	26.11	27.79	28.2	29.52	28.9998	27.5	27.97	29.83	28.43	29.97	26.63	27.2	28.33	29.53
RAD182	5.66	6.03	4.68	6.27	6.38	5.97	5.17	6.23	5.21	5.72869	11.35	12.15	10.27	12.04	11.38	11.8	11.05	10.45	11.67	11.36	32.44	33.77	32.44	31.37	34.91	31.23	32.9	38.16	32.15	33.3651	28.26	28.57	28.85	27.75	29.02	28.67	27.3	28.06	30.42	28.5608	28.33	27.53	29.47	28.77	30.3	29.4	29.07	28.33	28.13
RAD280	5.11	4.97	6.19	5.36	5.71	5.67	5.1	5.53	6.11	5.5341	11.54	13.92	14.17	12.8	12.57	14	11.39	10.9	14.87	12.8677	36.33	31.57	34.88	36.02	39.02	34.74	34.6	38.33	34.44	35.5963	29.95	31.05	31.35	29.98	31.17	30	27.93	29.34	29.8	30.0281	33.77	32.27	35.03	30.83	32.23	31.63	30.17	32.6	31.27
RAD68	5.58	5.77	5.08	5.66	6.14	4.76	5.49	5.76	5.45	5.52779	12.69	14.28	12.4	13.06	12.58	12.4	11.35	10.67	13.6	12.5306	35.85	36.37	33.15	35.36	37.49	36.99	34.47	39.06	33.61	35.8589	29.45	29.66	29.6	30.38	30.19	29.25	27.27	28.71	27.15	29.0717	26.47	27.37	28.93	26.6	27.77	27.67	25.13	26.45	24.73
RAD140	5.81	6.23	5.6	6.36	6.32	5.66	5.88	5.66	5.73	5.90225	11.29	12.28	11.13	11.92	11.3	10.7	11.01	10.65	11.53	11.3223	39.59	39.7	38.22	39.52	40.99	39.43	37.06	39.22	38.77	39.1307	28.01	28.62	28.52	28.77	29.01	29.06	26.89	27.56	29.27	28.4331	26.83	28	29.07	26.27	28.27	28.07	27.03	27.77	31.07
RAD250	6.16	6.13	4.75	6.22	6.09	5.01	5.46	5.42	4.9	5.57512	12.8	13.62	10.4	13	11.78	12.33	12.76	10.52	12	12.1192	36.39	35.37	37.2	36.25	38.91	34.28	34.35	38.12	36.61	36.4156	27.95	28.72	26.92	28.55	28.43	28.73	27.05	27.43	26.82	27.8846	28	28.37	26.97	26.73	29.17	28.23	27.97	28.07	27.55
RAD235	5.2	5.87	5.02	5.85	5.45	4.9	5.61	5.79	5	5.4226	11.07	12.17	11	11.5	11.43	10.43	10.64	10.97	11.3	11.1823	40.17	41.43	37.68	40.12	41.09	39.4	38.02	38.18	38.61	39.3694	27.97	27.63	29.07	28.21	29.61	28.29	26.7	27.43	27.82	28.1132	26.33	25.23	29.8	26.5	28.77	28.43	25.53	27.5	26.27
RAD168	6.15	6.1	6.59	6.52	5.94	5.89	5.37	5.42	6.46	6.02742	12.25	13.5	12	11.96	11.9	11.13	10.51	10.1	12.2	11.7251	39.97	38.4	38.89	38.36	39.58	39.86	38.47	40.49	39.34	39.224	28.15	29.23	29.22	29.86	29.29	29.28	25.96	28.31	26.91	28.4867	27.4	27.63	29.47	27.4	28.63	29.4	24.93	28.67	26.53
RAD63	7.53	6.8	6.06	7.83	6.71	5.82	6.27	6.57	6.34	6.60488	14.67	14.92	13.73	14.99	12.92	12.07	12.39	13.2	14.4	13.6355	35.49	37.27	35.07	37.15	37.33	36.04	31.12	37.47	33.22	35.6212	29.26	30.23	29.73	30.58	30.7	28.37	28.18	29.65	28	29.3981	31.1	30.6	32.17	30.1	31.67	28.63	31.5	32	26.63
RAD208	5.49	6.57	6.11	6.19	5.95	5.81	5.56	5.99	6	5.94642	13.44	15.1	13.7	13.18	13.83	13.57	12.25	12.08	14.4	13.4482	39.41	39.83	36.95	39.48	39.71	37.87	36.39	40.15	37.49	38.5642	28.49	29.33	30.2	29.04	29.53	28.82	27.79	28.77	30.12	29.1179	28.9	29.6	32.37	28.83	29.8	28.6	28.7	28.8	31.87
RAD127	5.91	5.33	5.36	5.96	6.17	5.64	5.64	5.95	5.55	5.71922	12.51	12.72	11.4	13.42	12.12	11.47	10.77	11.8	12.07	12.0191	39.06	40.47	39	38.88	40.17	39.68	35.43	38.99	39.35	38.9712	28.56	30.53	28.94	29.03	29.53	26.32	28.49	29.22	27.7	28.7132	29.93	29.33	29.93	29.07	29	25.1	29.2	29.03	26.67
RAD271	6.13	7.17	5.68	6.39	6.97	6.59	6.07	5.73	6.08	6.2767	13.06	14.88	13.7	13.08	12.7	13.2	11.1	11.55	14.2	13.0088	39.15	39.7	37.94	38.96	40.62	35.41	41.14	41.79	36.69	39.0113	28.65	28.27	28.29	28.16	29.53	27.21	27.19	28.16	27.86	28.1765	28.1	28.17	28.9	28.17	30.43	28.47	25.95	28.57	28.33
RAD328	7.38	7.57	5.75	6.8	7.46	7.22	5.06	6.13	6.22	6.56912	14.59	17.37	15.33	15.2	15.22	-	14	13.62	18.3	15.321	33.83	32.07	32.07	34.55	33.83	28.51	32.42	37.44	30.47	32.9115	31.18	32.4	32.51	33.23	32.81	31.31	30.41	29.64	-	31.521	31.6	31.73	32.6	34.57	32.33	32.03	29.63	29.53	-
RAD18	5.25	6.03	5.02	5.6	5.64	4.37	5.21	5.18	4.8	5.25536	12.85	13.1	11.57	12.08	11.7	10.57	11.64	10.6	11.7	11.7531	32.43	34.83	30.99	32.77	35.74	34.49	31.13	36.68	34.24	33.7916	30.87	29.69	30.52	30.55	29.73	29.43	28.82	28.4	30.83	29.8424	28.7	28	30.2	29.6	29	27.73	28.23	29.5	30.65
RAD297	6.66	7.03	7.03	7.09	7.07	5.53	6.11	6.57	6.63	6.58279	13.66	15.75	15.17	13.88	13.95	14.7	12.52	12.12	15.73	14.0868	37.72	36.43	33.88	36.73	38.18	34.42	36.04	37.3	33.68	36.0792	28.98	28.85	29.39	29.92	30.54	28.51	28.08	28.78	29.67	29.1855	29.03	29.27	30.87	29.3	30.7	29.9	29	29.47	28.33
RAD324	7.65	8.17	6.9	7.75	8.72	6.51	6.3	6.51	6.77	7.16762	15.04	17.02	16.1	14.95	15.7	16.27	14.71	12.85	17.07	15.4038	40.99	40.7	39.1	37.24	41.02	36.59	33.94	40.12	37.87	38.5957	29.56	31.22	30.65	31.92	32.45	31.1	30.14	29.72	28.9	30.5745	31.17	30.87	33.27	31.37	33.37	31.83	34.23	32.1	31.5
RAD90	4.9	6.83	4.85	4	6.29	5.46	5.29	5.72	5.16	5.40262	9.84	13.43	11.8	11.3	10.97	10.57	12.55	10.33	11.83	11.4096	39.69	37.4	37.3	38.33	39.46	38.92	31.51	39.26	37.77	39.5322	26.14	28.3	27.78	28.29	27.16	27.77	27.75	26.68	27.03	27.4874	28.33	28.1	30.13	28.83	26.93	27.77	28.47	26.5	27.17
RAD184	6.25	7.57	6.84	6.8	7.03	6.73	6.66	6.81	6.89	6.77844	12.9	16.97	15.9	14.87	14.12	14.73	14.28	13.52	16.17	14.7308	33.6	35.33	34.67	32.35	35.98	25.71	31.55	35.78	31.36	33.0352	28.49	30.81	29.34	30.4	30.9	29.89	28.1	30.08	27.74	29.5108	32.9	32.1	30	32.2	33	31.8	31.07	33.3	27.93
RAD59	6.73	7.93	6.9	7.44	7.96	6.88	6.38	6.07	6.77	6.93411	13.8	14.53	13.53	14.59	13.8	13.4	13.23	11.58	14.57	13.6075	37.52	37.8	33.59	35.88	37.43	35.46	33.97	37.62	33.97	35.9555	28.47	28.64	28.65	30.16	30.88	28.52	28.15	28.45	28.36	28.9236	28.57	28.57	29.1	29.27	30.37	27.6	29	29.47	27.5
RAD21	7.07	7.13	6.23	7.41	6.74	5.35	6.84	5.96	5.68	6.445	13.58	14.55	13.93	14.77	14.15	12.6	13.78	12.25	13.67	13.6345	35.42	36.67	33.1	32.69	35.29	34.95	31.21	36.31	35.65	34.6587	30.55	29.32	29.05	31.23	30.85	28.75	29.69	29.38	29.71	29.8092	34.57	31.6	31.73	34.47	33.33	32.07	33.67	34.3	35.45
RAD263	5.72	5.77	4.55	5.69	5.99	4.44	6.07	5.78	4.62	5.41629	13.46	14.38	12.03	12.88	13.07	11	12.82	12.15	12.17	12.6308	34.37	35.4	35.12	34.03	36.83	34.99	31.69	36.96	34.42	34.9321	31.15	31.42	30.61	33.79	31.56	31.13	30.28	31.47	30.98	31.2969	32.67	32.83	33.47	34.57	33.7	32.6	32.77	-	33.65
RAD289	7.58	7.87	6.86	7.83	7.37	6.85	6.79	6.72	6.96	7.12029	13.91	15.97	14.8	14.88	14.55	14.3	14.12	12.83	15.4	14.44	37.48	36.87	35.06	36.31	37.56	33.68	34.27	37.09	34.18	35.8752	30.51	30.07	30.45	31.09	31.16	29.82	28.73	29.26	-	30.03	32.27	30.83	32.07	31.37	32.33	30.87	31.6	30.43	-
RAD265	5.44	5.67	5.33	6.3	6.02	5	5.18	5.04	5.32	5.48676	10.79	11.53	10.03	11.91	11.07	9.67	10.32	10.13	10.4	10.6805	42.44	42.8	42.5	41.98	44.11	40.47	41.42	41.26	41.39	41.9381	28.44	30	29.2	29.12	30.16	29.09	27.27	29.37	28.86	29.0556	26.43	28.07	28.37	26.53	29.27	28.47	26.57	29.3	29.47
RAD160	5.33	5.93	5	5.84	5.57	5.05	5.39	5.33	5.12	5.40893	12.9	14.15	12.07	13.95	12.28	10.6	12.23	11.32	11.97	12.3626	31.95	34.17	33.85	29.76	35.48	34.37	30.1	36.41	33.96	33.4389	26.19	27.55	27.14	25.37	27.83	27.44	26.3	26.65	25.44	26.7371	29.7	29.67	28.67	27.27	28.9	28.13	29.53	26.87	25.33
RAD267	6.15	5.9	5.34	6.04	6.43	5.27	6.15	5.84	5.41	5.82651	9.33	11.55	9.5	9.65	10.5	9.3	9.53	10	9.93	9.97403	46.63	44.6	43.8	46.7	44.84	46.37	42.22	43.69	44.25	44.6217	28.71	29.46	28.86	29.38	29.95	29.59	27.57	28.28	27.99	28.871	27.73	28	29	27.73	29.43	29.03	26.67	27.13	26.47
RAD266	5.34	5.67	5.01	5.6	5.6	5.43	5.52	5.1	5.26	5.40577	11.06	12	12	11.95	10.85	11.8	10.94	9.83	12.57	11.4505	37.77	38.33	36.5	39	38.62	34.34	35.36	39.42	34.94	37.1535	31.77	33.46	31.83	34.45	34.12	29.6	30.58	31.96	28.93	31.7595	31.63	31.4	33.83	32.83	32	29.33	31.97	32.17	28.13
RAD196	5.75	6	6.08	6.14	6.4	5.99	5.26	5.62	6.13	5.91487	11.3	14.63	12.57	12.14	12.87	13.4	10.93	11.18	13.7	12.4972	34.55	35.07	33.46	34.51	36.39	33.18	32.14	36.64	33.49	34.4568	30.39	31.74	31.76	30.3	31.3	32.15	28.05	29.51	31.02	30.6346	31.1	30.97	33.27	28.7	30.2	30.8	28.13	30.6	30.87
RAD144	5.51	5.17	5.18	5.98	5.87	5.15	5.21	4.8	5.27	5.36475	11.37	12.85	10.57	11.52	11.62	9.77	10.72	10.33	10.73	11.0714	38.9	37.03	38.68	37.75	39.44	37.18	36.23	37.29	38.34	37.8654	27.25	28.68	27.83	28.72	28.91	29.65	26.91	27.49	26.54	28.0327	27.27	27.9	26.9	26.17	27.03	27.7	26.27	26.53	26.43
RAD319	6.26	6.27	5.48	6.64	6.01	5.64	5.83	5.51	5.63	5.90435	12.86	13.07	11.47	13.43	12.02	12.2	12.87	10.48	12.5	12.3012	38.17	41	39.09	36.62	38.05	39.17	34.62	40.01	38.71	38.3646	31.51	31.47	32.05	33.79	34.7	32.27	31.13	30.01	30.44	31.8314	31.57	28.67	34.17	33	34.7	32.5	33.57	30.17	30.97
RAD288	5.74	6.2	5.16	6.08	6.6	4.84	5.39	6.29	5.18	5.71607	11.06	12.65	11.23	10.86	11.43	10.03	10.03	11.62	11.2	11.1392	37.21	38.47	35.16	37.93	37.92	36.16	37.33	36.35	34.88	36.8421	27.86	27.8	27.28	27.52	27.92	28.29	26.46	28.71	26.8	27.6742	29.17	28.9	30.6	28.03	29.53	29.1	28.03	29.97	27.27
RAD272	5.08	5.83	4.51	5.4	5.95	4.41	5.14	5.64	4.58	5.19645	12.4	14.13	12.1	12.79	12.03	10.73	12.02	11.05	12.03	12.1268	32.54	34.87	32.33	31.29	35.74	30.28	30.19	38.77	31.23	33.134	33.06	31.24	32.36	33.36	32.01	31.65	29.99	30.26	32.04	31.6812	31.37	29.9	32.17	33.6	31.13	29.97	29.4	31.3	29.43
RAD3	6.02	6.4	6.44	6.76	6.45	5.12	6.09	5.64	5.9	6.06739	13.01	13.27	12.6	12.86	12.25	11.2	12.45	10.68	12.57	12.3002	37.91	39.27	35.22	38.69	38.76	39.31	35.79	39.85	36.24	37.8871	28.14	28	30.15	28.99	29.45	28.06	27.1	28.8	27.06	28.4374	26.87	27.4	30.33	26.57	29	27.2	26.27	28.37	25.35
RAD200	6.1	6	4.65	6.25	6.08	6.29	5.65	5.56	5.3	5.75814	13.05	14.02	12.03	13.68	12.2	13.97	11.56	11.73	13.7	12.844	35.98	35.97	34.48	34.16	36.95	31.13	34.33	37.11	33.07	34.8638	31.52	32.23	30.36	32.33	31.26	30.37	28.86	30.4	29.29	30.6775	32.17	30.03	32.17	30.63	30.23	29.6	28.57	30.73	27.97
RAD16	4.95	5.13	5.25	4.99	5.02	5.38	5.29	5.14	5.19	5.17542	10.88	10.82	10	11.17	10.9	10.83	11.34	10.05	11	10.8032	37.8	38.83	34.79	36.39	37.53	36.89	34.64	37.02	35.15	36.5849	29.24	27.61	28.64	32.19	28.78	28.92	29.53	29.18	28.89	29.2134	28.83	28.67	29.67	29.35	29.47	30.03	29.57	28.83	31.1
RAD42	6.42	6.43	6.09	6.61	6.59	5.95	6.42	5.63	5.56	6.15995	10.4	12.6	9.97	10.69	11.15	9.63	9.76	10.25	11.13	10.6514	45.85	44.47	44.73	45.9	43.61	45.65	42.2	41.41	42.45	43.8805	28.69	28.34	28.26	30.37	29.26	28.7	27.35	29.18	29.04	28.8066	27.43	28.17	27.8	28.13	27.93	27.6	27.67	28.83	29.6
RAD330	4.71	4.93	3.22	4.35	5.24	4.55	4.92	4.72	3.77	4.55167	11.27	12.73	10.37	11.13	11.35	11.73	11.43	10.57	11.67	11.3697	36.3	37.5	39.22	39.35	38.67	39.4	35.21	38.33	38.85	38.0813	26.54	26.43	25.33	27.36	26.64	26.3	26.56	27.13	25.63	26.5235	30.3	28.43	28.27	27.2	28.23	29.07	27.83	28.23	26.67
RAD43	5.57	4.63	5.07	6.22	5.1	5.91	6.27	5.09	5.73	5.51727	10.14	9.35	9	10.51	9.35	10.27	10.1	8.98	10.07	9.81034	42.47	46.57	40.94	44.68	45.41	41.33	40.77	45.15	42.31	43.16	25.92	26.83	26.91	29.56	26.78	26.3	28.56	27.62	26.64	27.2963	25.6	26.8	28.07	26.97	26.7	26.47	28.67	28.53	26.4
RAD35	5.89	6.03	5.64	5.81	5.92	6.08	5.52	5.7	5.72	5.80337	10.63	11.63	10.9	11.46	11.08	9.87	10.5	10.37	11.73	10.9303	41.35	42.17	39.42	38.43	41.64	41.15	38.09	40.23	38.77	40.0802	29.55	27.38	27.86	30.27	28.48	27.76	28.4	27.34	26.88	28.2409	28.13	26.97	27.33	28.53	28.43	28.4	28.43	27.73	26.5
RAD19	5.3	6.3	5.22	5.83	6.27	4.46	4.88	5.54	4.83	5.41629	12.3	13.35	12	12.69	11.65	10.23	11.73	10.37	11.8	11.7865	36.65	37.97	36.94	34.43	37.97	37.55	33.71	38.46	36.04	36.6587	26.54	27.21	27.75	27.82	28.87	26.43	27.45	27.16	26.16	27.3253	27.97	26.9	28.3	28.23	30	26.7	28.77	26.2	26.9
RAD33	5.7	5.47	4.84	5.57	5.5	4.86	4.89	4.99	4.85	5.21013	11.76	12.65	11.7	11.74	11.55	10.57	10.78	10.6	11.13	11.3945	37.64	37.37	35.98	35.04	38.86	36.17	34.55	37.57	37.8	36.7954	27.6	28.21	28.26	28.98	29.1	28.14	27.24	28.58	27.25	28.1808	26.93	27.77	27.53	26.75	28.8	27.47	25.97	28.73	27.83
RAD80	7.61	8.23	5.64	7.41	7.65	6.72	6.89	7.22	6.1	6.97724	17.86	19.82	-	19.34	-	-	-	13.82	-	17.2309	26.93	30.07	28.56	-	31.04	25.99	27.96	31.95	27.84	41.7319	29.47	29.38	29.91	30.95	32.03	31.02	28.2	29.24	31.08	30.1044	30.3	27.97	29.2	32.3	30.5	27.1	29.9	29.43	26.46
RAD283	6.29	7.57	5.85	6.6	7.24	6.44	6.42	6.1	6.17	6.4734	12.6	14.65	13.93	12.42	13.18	13.77	12.64	11.15	14.6	13.1671	33.09	33	30.08	36.97	34.51	32.59	28.49	38.53	30.54	33.1948	32.43	31.54	29.84	32.21	33.03	30.71	29.88	31.37	26.22	30.743	33.5	31.9	32	34.1	35	31.15	33.27	34	20.19
RAD197	5.51	5.67	4.7	6	5.88	5.16	6.03	5.37	4.99	5.48782	11.91	13.12	10.47	12.95	11.77	11.53	11.65	10.33	11.63	11.7046	37.8	37.57	37.92	37.95	37.73	37.44	36.44	38.72	37.91	37.7178	28.06	28.17	28.82	28.39	28.55	28.65	27.52	28.33	27.55	28.2538	29.67	29.63	30.1	27.53	29.67	30.4	28.97	28.7	28.5
RAD26	7.24	6.93	7.02	6.82	6.74	7.41	6.58	6.23	6.39	6.7553	13.58	15.07	13.87	13.91	13.33	14.57	13.2	11.85	13.77	13.6205	37.58	37.73	36.63	37.1	38.76	36.59	34.4	39.55	36.79	37.2457	28.71	29.44	29.15	29.69	30.25	29.73	28.47	29.12	28.68	29.2413	29.77	30.07	29.97	31	31.5	31.03	31.15	31.97	30.33
RAD50	4.99	4.97	4.86	5	4.8	4.55	3.86	5.21	5.21	4.87143	10.92	12.73	11.6	11.24	11.5	10.83	10.46	10.5	12.83	11.4085	35.87	37.17	36.53	37.35	37.17	35.79	32.55	38.48	35.6	36.3103	32.55	33.39	33.66	35.41	33.71	34.14	31.99	30.98	32.81	33.0412	34.87	35.33	-	37.3	35.5	39.93	-	32.7	41.43
RAD273	5.82	6.23	6.02	6.23	6.08	5.45	5.07	5.45	5.93	5.80022	11.01	12.57	11.93	11.42	11.47	12.07	9.7	10.52	12.7	11.4925	44.08	42.47	40.58	42.11	44.2	41.1	41.69	41.99	40.38	41.963	29.05	28.89	29.27	31.02	28.71	31.17	27.44	29.32	28.91	29.2993	27.97	27.1	29	29.27	28.17	29.1	26.53	29.5	28.43
RAD71	6.87	6.6	5.35	7.21	7.2	7.47	5.74	6.15	6.2	6.48497	12.81	13.92	14.27	13.94	13.25	14.1	12.38	11.47	14.33	13.3318	36.88	38.53	32.25	35.28	37.81	34.08	34.23	38.64	32.45	35.6201	29.58	29.02	30.17	30.49	30.53	29.68	28.58	29.88	30.3	29.777	30.43	28.2	32.37	29	29.77	27.93	29.4	30.97	27.95
RAD53	6.21	7.17	6.01	6.45	6.93	5.97	5.46	6.09	5.78	6.19887	13.01	14.27	13.17	13.08	12.73	12.2	12.53	11.72	12.53	12.7686	32.81	35.8	31.16	31.8	36.23	32.84	28.89	36.32	34.63	33.4856	28.51	29.73	27.76	29.67	29.39	27.8	27.97	29.28	24.96	28.3644	30.77	30.77	31.67	31.07	31.8	29.33	31.37	31.8	25.9
RAD201	4	5.33	4.05	5.11	5.16	4.71	4.98	4.83	4.37	4.77571	9.72	12.18	9	11.05	10.58	11	10.63	9.7	10.53	10.5233	32.83	32.67	31.46	32.82	35.03	28.97	33.48	36.43	30.78	32.8334	30.54	31.02	31.02	31.66	31.24	30.95	29.1	28.57	29.53	30.3566	28.63	27.33	31.53	29.9	30.8	30.37	29.77	28.3	29.43
RAD12	5.79	6.3	5.32	6.09	6.15	5.72	5.37	6.2	5.36	5.80232	13.13	12.58	11.9	13.22	11.67	12.17	11.79	12.12	12.67	12.3389	30.38	34.1	29.6	30.47	35.41	27.97	31.78	33.78	29.16	31.5507	32.36	31.63	32.73	34.18	32.61	31.49	30.47	30.75	30.54	31.766	37.23	34.83	36.1	35.97	36	33.87	35.63	34.93	32.73
RAD88	5.3	6.23	5.32	5.72	6.03	5.62	5.72	5.35	5.53	5.64665	11.43	13.12	11.87	12.27	11.7	12.27	10.94	10.52	12.73	11.8651	40.99	39.6	37.72	37.23	39.09	37.93	37.11	38.85	37.93	31.9878	27.82	29.06	28.68	29.31	29.41	29.54	26.66	28.84	29.61	28.7787	26.9	27.67	29.57	28.2	29.27	27.9	26.63	30.27	29.87
RAD23	6.02	5.73	5.32	6.47	5.86	5.3	5.82	5.42	5.53	5.71502	12.32	12.52	11.37	12.76	10.83	11.9	11.24	10	13.13	11.7811	40.87	42.13	39.7	38.13	42.68	39.99	38.18	42.67	37.7	40.1671	28.57	28.39	28.13	28.51	28.48	27.99	28.27	27.1	27.02	28.0842	28.23	30.37	29.27	26.9	30.2	28.63	28.53	28.33	28.03
RAD276	5.04	5.2	5.47	5.48	5.73	5.73	4.72	5.17	5.66	5.37106	10.91	12.3	11.4	11.68	11.7	12.4	10.9	10.42	12.57	11.5883	36.64	35.67	33.85	35.9	38.8	32.53	32.17	37.48	33	35.1741	29.83	31.25	30.95	30.47	31.62	29.55	28.8	29.24	30.21	30.173	28.13	28.83	28.97	29	28.97	29.53	27.25	27.6	30.45
RAD11	5.19	5.33	4.29	5.77	5.28	4.7	4.95	4.99	4.33	5.01659	11.56	11.33	11.2	11.99	10.47	11.33	10.73	10.32	11.9	11.2168	32.76	35.6	31.41	32.94	35.21	34.59	32.37	35.28	32.54	33.7265	31.23	30.75	31.84	32.02	31.05	30.12	28.98	30.24	31.31	30.7763	32.53	31.77	34.23	34.17	33.3	32.17	32.05	33	31.37
RAD5	-	6.53	6.34	-	5.99	5.67	6.48	6.13	6.02	6.1855	-	14.2	13.2	12.63	12.33	12.57	11.92	11.83	13.6	12.7368	-	34.63	32.03	-	35.18	30.8	34.78	36.06	31.76	33.8215	-	31.35	32.74	31.57	32.67	30.45	29.38	30.24	30.92	31.0695	-	28.67	31.23	31.15	30.57	28.03	29.37	29.8	27.45
RAD87	5.9	6.8	6.07	5.88	6.71	5.49	5.53	6.36	5.98	6.05687	12.41	13.62	13.27	12.63	13.3	11.9	11.84	12.52	13.3	12.7202	33.9	35.23	30.99	31.4	33.51	33.27	28.3	33.02	31.87	40.8811	28.65	29.52	29.41	29.82	31.67	28.95	27.28	29.64	27.23	29.1265	28.87	27.9	29.37	28.27	29.9	26.97	27.5	29.83	26.75
RAD39	4.91	5.8	5.94	6.04	6.3	4.82	5.5	6.05	5.34	5.63402	10.02	11.42	9.77	11.3	11.75	10.27	11.19	10.32	11.57	10.87	42.4	42.07	41.18	41.25	40.43	39.51	37.56	38.55	37.22	39.963	27.31	27.12	28.99	29.48	28.56	28.26	27.8	27.64	29.35	28.3043	26.03	26.17	27.43	28.77	26.9	27.13	28.53	26.17	29.07
RAD223	6.76	6.7	6.16	6.78	6.99	7.24	6.64	5.96	6.04	6.53546	14.67	15.72	14.43	13.68	14.82	14.7	13.56	12.18	15.4	14.2677	35.6	33.17	31.83	35.98	34.76	32.66	31.67	37.02	32.35	33.9804	28.41	30.08	29.18	29.63	29.87	28.28	27.89	28.32	-	28.8961	28.73	29.43	30.23	29	29.8	27.17	28.5	28.6	-
RAD162	5.28	4.6	4.93	5.6	5.36	5.95	4.42	5.37	5.34	5.22906	11.47	12.07	12.33	11.77	12.05	12.4	10.06	11.05	13.07	11.8026	33.88	32.83	32.31	33.39	32.64	32.66	32.89	34.74	32.57	33.2067	27.5	27.49	26.53	27.97	28.35	28.67	26.06	27.14	26.88	27.4541	26.43	27.33	28.47	26.9	28.2	27.4	24.57	27.03	27.87
[truncated: 31 more columns]

## Sheet: Table S2
Table S2 Statistics of all the phenotypical data.
	Number of sample	Minimum	25% Percentile	Median	75% Percentile	Maximum	Range	Mean	Std. Deviation	Std. Error of Mean	Coefficient of variation
BW_1	311	3.2	5.25	5.68	6.11	7.65	4.45	5.695	0.7174	0.04068	0.126
BW_2	316	2.87	5.5	5.87	6.4	8.23	5.36	5.972	0.7777	0.04375	0.1302
BW_3	316	2.42	4.92	5.295	5.705	7.51	5.09	5.324	0.7219	0.04061	0.1356
BW_4	313	3.12	5.555	5.98	6.47	8.6	5.48	6.016	0.7315	0.04135	0.1216
BW_5	316	3.41	5.513	5.915	6.308	8.72	5.31	5.96	0.6873	0.03866	0.1153
BW_6	316	3.26	5.06	5.53	5.97	8.23	4.97	5.551	0.7422	0.04175	0.1337
BW_7	316	3.24	4.993	5.39	5.748	7.38	4.14	5.405	0.638	0.03589	0.118
BW_8	316	2.86	5.083	5.42	5.808	7.22	4.36	5.438	0.599	0.0337	0.1101
BW_9	316	2.81	5.06	5.43	5.818	7.27	4.46	5.46	0.6407	0.03604	0.1174
BW_blup	316	3.62	5.31	5.58	5.96	7.35	3.73	5.646	0.5528	0.0311	0.0979
SI_1	315	4.55	10.56	11.37	12.44	17.86	13.31	11.56	1.44	0.08112	0.1245
SI_2	316	9.35	11.76	12.59	13.5	19.82	10.47	12.81	1.572	0.08845	0.1228
SI_3	315	8.2	10.27	11.17	12.13	16.2	8	11.39	1.614	0.09094	0.1417
SI_4	316	7.43	10.86	11.73	12.86	19.34	11.91	11.92	1.441	0.08107	0.121
SI_5	315	9.07	10.82	11.45	12.33	15.7	6.63	11.65	1.217	0.06856	0.1045
SI_6	314	7.4	10.56	11.43	12.4	16.87	9.47	11.6	1.618	0.09129	0.1394
SI_7	315	8.22	10.1	10.87	11.8	14.72	6.5	11	1.242	0.06997	0.1129
SI_8	316	8.27	9.97	10.45	11.08	13.82	5.55	10.59	0.9623	0.05413	0.09086
SI_9	315	8.67	11.1	11.87	12.97	18.3	9.63	12.14	1.627	0.09166	0.134
SI_blup	316	9.04	10.75	11.44	12.3	17.23	8.19	11.64	1.26	0.07087	0.1082
LP_1	308	25.3	36	38.67	40.82	46.63	21.33	38.34	3.478	0.1982	0.09072
LP_2	313	27.53	36.47	38.7	41.3	47.43	19.9	38.75	3.468	0.196	0.0895
LP_3	314	20.64	33.85	37.22	39.37	44.74	24.1	36.62	3.87	0.2184	0.1057
LP_4	309	27.62	35.52	37.8	40	46.88	19.26	37.81	3.347	0.1904	0.08851
LP_5	313	28.63	37.33	39.5	41.82	47.27	18.64	39.46	3.277	0.1852	0.08304
LP_6	314	21.52	34.17	36.79	39.43	46.37	24.85	36.56	3.92	0.2212	0.1072
LP_7	314	24.59	33.69	35.51	37.77	42.35	17.76	35.6	3.07	0.1732	0.08624
LP_8	312	31.95	37.49	39.21	41.22	45.99	14.04	39.22	2.509	0.1421	0.06398
LP_9	313	25.47	34.11	36.87	39.22	44.63	19.16	36.66	3.563	0.2014	0.0972
LP_blup	314	24.55	35.45	37.76	40.02	44.91	20.36	37.63	3.11	0.1755	0.08265
FL_1	309	25.38	27.95	28.71	29.92	35.28	9.9	28.92	1.6	0.09102	0.05533
FL_2	314	24.13	28.21	29.14	30.18	33.46	9.33	29.2	1.491	0.08416	0.05108
FL_3	315	23.46	28.31	29.2	30.23	33.67	10.21	29.28	1.519	0.08558	0.05187
FL_4	315	23.18	28.55	29.82	30.97	36.45	13.27	29.83	1.789	0.1008	0.05998
FL_5	315	23.89	28.77	29.63	30.89	34.7	10.81	29.84	1.581	0.08907	0.05299
FL_6	316	22.38	28.15	29.02	29.8	34.14	11.76	29.01	1.494	0.08402	0.05149
FL_7	315	24.05	27.15	27.88	28.81	31.99	7.94	27.99	1.253	0.07062	0.04478
FL_8	315	23.65	27.92	28.66	29.67	33.37	9.72	28.76	1.24	0.06987	0.04311
FL_9	306	23.67	27.31	28.46	29.43	34.68	11.01	28.5	1.613	0.09218	0.05658
FL_blup	316	23.79	28.21	28.92	29.82	33.51	9.72	29.03	1.311	0.07378	0.04518
FS_1	311	22.83	27	28.23	29.8	37.23	14.4	28.57	2.243	0.1272	0.07854
FS_2	316	21.5	27.14	28.09	29.36	35.33	13.83	28.34	1.906	0.1072	0.06726
FS_3	315	24	28.43	29.3	30.87	36.1	12.1	29.74	2.055	0.1158	0.0691
FS_4	316	22.2	26.69	28.19	29.72	37.77	15.57	28.44	2.429	0.1366	0.0854
FS_5	316	22.77	27.93	29	30.5	36	13.23	29.3	1.978	0.1112	0.06748
FS_6	316	23.1	27.5	28.43	29.88	39.93	16.83	28.77	2.039	0.1147	0.07087
FS_7	315	23.5	26.55	27.97	29.37	35.63	12.13	28.14	2.244	0.1265	0.07974
FS_8	315	24.1	27.3	28.47	29.83	35.8	11.7	28.79	2.069	0.1166	0.07186
FS_9	308	20.19	26.8	28.23	29.72	41.43	21.24	28.4	2.466	0.1405	0.08685
FS_blup	316	23.46	27.54	28.43	29.56	36.36	12.9	28.73	1.807	0.1017	0.0629
MIC_1	311	3.47	4.46	4.71	4.9	5.94	2.47	4.667	0.3897	0.0221	0.08349
MIC_2	316	3.11	3.88	4.125	4.34	5.54	2.43	4.107	0.3507	0.01973	0.0854
MIC_3	316	2.81	4.173	4.49	4.75	6.04	3.23	4.457	0.4696	0.02642	0.1054
MIC_4	316	2.45	4.703	5.015	5.298	6.97	4.52	5.02	0.5547	0.0312	0.1105
MIC_5	316	3.31	4.13	4.37	4.58	6.02	2.71	4.346	0.3553	0.01999	0.08176
MIC_6	315	2.7	3.74	4.14	4.6	5.48	2.78	4.127	0.6074	0.03423	0.1472
MIC_7	316	3.05	4.09	4.43	4.688	5.79	2.74	4.403	0.4374	0.02461	0.09934
MIC_8	316	3.47	4.22	4.39	4.6	5.47	2	4.416	0.2993	0.01684	0.06778
MIC_9	308	3.08	4.533	4.895	5.12	6.08	3	4.813	0.47	0.02678	0.09766
MIC_blup	316	3.57	4.3	4.51	4.67	5.76	2.19	4.483	0.3106	0.01747	0.06927
FE_1	311	5.77	6.23	6.37	6.5	7.3	1.53	6.377	0.2215	0.01256	0.03474
FE_2	316	5.45	6.13	6.27	6.4	7.27	1.82	6.264	0.227	0.01277	0.03624
FE_3	314	5.6	6.17	6.27	6.37	7.03	1.43	6.266	0.1683	0.009499	0.02686
FE_4	315	5.8	6.3	6.4	6.5	6.83	1.03	6.4	0.1541	0.008682	0.02408
FE_5	315	5.97	6.4	6.5	6.6	6.9	0.93	6.493	0.1467	0.008268	0.0226
FE_6	315	5.97	6.27	6.33	6.4	6.7	0.73	6.334	0.1084	0.006108	0.01712
FE_7	315	6.93	7.37	7.53	7.7	8.17	1.24	7.533	0.2515	0.01417	0.03338
FE_8	316	6.53	6.67	6.7	6.77	6.93	0.4	6.711	0.06189	0.003482	0.009222
FE_9	301	6.4	6.6	6.65	6.7	6.9	0.5	6.646	0.07987	0.004603	0.01202
FE_blup	316	6.16	6.53	6.56	6.59	6.74	0.58	6.557	0.05056	0.002844	0.00771
FD_1	316	118.3	135	139.3	142.7	154.3	36	138.2	7.485	0.4211	0.05415
FD_2	316	135.3	148.4	152.7	156.3	170	34.67	152.2	6.378	0.3588	0.04192
FD_3	316	130.7	135.3	137	138.3	147	16.33	136.7	2.146	0.1207	0.0157
FD_4	316	120	141.2	145.7	150.3	174.7	54.67	145.8	7.478	0.4207	0.05129
FD_5	316	130	146.8	150.7	153.7	189.3	59.33	149.9	5.957	0.3351	0.03975
FD_6	316	133	141.3	143.3	145.3	154.7	21.67	143.2	3.199	0.18	0.02234
FD_7	316	120.5	141	146	149	158.5	38	144.3	6.986	0.393	0.04842
FD_8	316	143.7	153.1	156.3	158.7	180	36.33	155.8	4.384	0.2466	0.02813
FD_9	316	128	135	137	138.7	142	14	136.9	2.487	0.1399	0.01817
FD_blup	316	135.8	143.3	145	146.7	156.1	20.32	144.8	2.849	0.1603	0.01968

## Sheet: Table S3
Table S3 Sum of squares of deviation from mean (SS) of the 8 agronomic traits measurements in 9 environments.
	DF	BW	SI	LP	FL	FS	MIC	FE	FD
Geno×Env	2520	1191**	3480**	17850**	4189**	9313**	686.4**	249**	157352**
Geno	315	2723**	14564**	121467**	15961**	28842**	917.9**	19.49**	104752**
Env	8	558.8**	3030**	12655**	2547**	1969**	670.8**	1150**	356683**
Residual	5688	862.2**	2668**	20103**	4563**	9881**	651.3**	116.4**	81353**
*, ** indicate signiﬁcance at the probability levels of 0.01 and 0.001, respectively.

## Sheet: Table S4
Table S4. All 316 accessions used in this study
Accession ID	Accession name	Ecotypea	Species	Collection region	Grouping	Read length (bp)	Read number	Paired read mapping ratio
RAD_25	AnJiYan6Hao	CA	G. hirsutum	Former Soviet Union	group-1	85	8116032	0.943491
RAD_167	SuLian8911	CA	G. hirsutum	Former Soviet Union	group-1	85	6688103	0.960766
RAD_254	r-3149	OTH	G. hirsutum	Vietnam	group-1	85	6137906	0.971453
RAD_255	r4136	OTH	G. hirsutum	Vietnam	group-1	85	4496760	0.954676
RAD_249	KuChe96518	CA	G. hirsutum	Xinjiang, China	group-1	85	6610593	0.968396
RAD_234	Tai83158	YR	G. hirsutum	Shanxi, China	group-1	85	3276110	0.931985
RAD_231	Ji91-22	YR	G. hirsutum	Hebei, China	group-1	85	6013725	0.943088
RAD_131	Zhong961716	YR	G. hirsutum	Henan, China	group-1	85	4047053	0.955464
RAD_230	SuLianMian116Xi	CA	G. hirsutum	Former Soviet Union	group-1	85	5076085	0.948273
RAD_120	JiA-7-8(33Xi)	YR	G. hirsutum	Hebei, China	group-1	85	3835137	0.948874
RAD_27	KuiTun80-2056W(XinLuZao-3Hao)	CA	G. hirsutum	Xinjiang, China	group-1	85	5760302	0.917732
RAD_165	MM-2	US	G. hirsutum	United States	group-1	85	6236617	0.95275
RAD_215	ZhongMianSuo35	YR	G. hirsutum	Henan, China	group-1	85	6067792	0.966411
RAD_2	BaZhou5628	CA	G. hirsutum	Xinjiang, China	group-1	85	2695738	0.934702
RAD_244	Yun93Kang393	YR	G. hirsutum	Shanxi, China	group-1	85	5689763	0.967763
RAD_129	Yun92Kang124	YR	G. hirsutum	Shanxi, China	group-1	85	7403993	0.967315
RAD_236	JinKang157	YR	G. hirsutum	Shanxi, China	group-1	85	6004424	0.935428
RAD_239	KuCheT94-4	CA	G. hirsutum	Xinjiang, China	group-1	85	5787130	0.946406
RAD_153	ZiSeMeiMian	US	G. hirsutum	United States	group-1	85	4271143	0.961
RAD_326	JiYuan12-13	YR	G. hirsutum	Hebei, China	group-1	85	4639050	0.967602
RAD_1	70-29-5	YZR	G. hirsutum	Yunnan, China	group-1	85	8473622	0.940336
RAD_290	ZhongMianSuo16	YR	G. hirsutum	Henan, China	group-1	85	1957371	0.944389
RAD_229	ZhongZi9103	YR	G. hirsutum	Henan, China	group-1	85	2341304	0.922904
RAD_241	Liao96-23-30	CA	G. hirsutum	Liaoning, China	group-1	85	5752581	0.934573
RAD_128	Shan960329-2Yuan3	YR	G. hirsutum	Shaanxi, China	group-1	85	4376019	0.958901
RAD_180	PAR-51	OTH	G. hirsutum	Pakistan	group-1	85	6901413	0.932941
RAD_106	CZA(70)33	OTH	G. hirsutum	Austrilia	group-1	85	8360890	0.93394
RAD_94	ShanNong3Hao	YR	G. hirsutum	Shangdong, China	group-1	85	5684818	0.967094
RAD_7	ZhaoYang70Hao	CA	G. hirsutum	Liaoning, China	group-1	85	5366462	0.945136
RAD_217	SGKShiXuan321	YR	G. hirsutum	Hebei, China	group-1	85	6440315	0.928161
RAD_189	RNX189	YR	G. hirsutum	Henan, China	group-1	85	7496086	0.951379
RAD_220	BPA68	OTH	G. hirsutum	Africa	group-1	85	6726988	0.935773
RAD_130	Zhong870203	YR	G. hirsutum	Henan, China	group-1	85	7237651	0.964537
RAD_190	RNX190	YR	G. hirsutum	Henan, China	group-1	85	4402548	0.957256
RAD_270	HanDan333	YR	G. hirsutum	Hebei, China	group-1	85	7383886	0.957681
RAD_70	XinDaLing	YR	G. hirsutum	Henan, China	group-1	85	5272434	0.945316
RAD_147	ZhongYuanHAS-1	YR	G. hirsutum	Henan, China	group-1	85	4773822	0.941451
RAD_186	L142-9	OTH	G. hirsutum	Africa	group-1	85	4004148	0.932123
RAD_85	NaShangQuDaHua	YZR	G. hirsutum	Guizhou, China	group-1	85	4006027	0.932995
RAD_169	M-8124-1159	US	G. hirsutum	United States	group-1	85	6734540	0.915381
RAD_176	ZhongMianSuo19Hao(Zhong7886)	YR	G. hirsutum	Henan, China	group-1	85	3730795	0.927908
RAD_154	LiaoMian-5Hao	CA	G. hirsutum	Liaoning, China	group-1	85	5668798	0.944569
RAD_170	AoSiv2	OTH	G. hirsutum	Austrilia	group-1	85	2239057	0.921905
RAD_32	SuLian8908	CA	G. hirsutum	Former Soviet Union	group-2	85	4198036	0.949713
RAD_44	ShanNong6Hao	YR	G. hirsutum	Shangdong, China	group-2	85	3738243	0.95747
RAD_45	ShiYuan638	YR	G. hirsutum	Hebei, China	group-2	85	7809990	0.960726
RAD_67	DaLingMian69Hao	YZR	G. hirsutum	Hunan, China	group-2	85	8212514	0.922397
RAD_73	ZhongARR40681	YR	G. hirsutum	Henan, China	group-2	85	10053449	0.939948
RAD_82	Lu21	YR	G. hirsutum	Shangdong, China	group-2	85	6542742	0.972763
RAD_83	HuBeiSongZiDaLing	YZR	G. hirsutum	Hubei, China	group-2	85	4534284	0.969707
RAD_86	JiMian12Hao（HanDan177）	YR	G. hirsutum	Hebei, China	group-2	85	6469797	0.973377
RAD_96	XingTai79-11	YR	G. hirsutum	Hebei, China	group-2	85	5745738	0.964583
RAD_99	YanCheng1115	YZR	G. hirsutum	Jiangsu, China	group-2	85	4135418	0.937002
RAD_102	ZhengKang01-505	YR	G. hirsutum	Henan, China	group-2	85	9882542	0.932454
RAD_105	ZhongArc-105	YR	G. hirsutum	Henan, China	group-2	85	7905248	0.9544
RAD_110	N73DeltapineNGF	OTH	G. hirsutum	Austrilia	group-2	85	4758690	0.939598
RAD_112	Mei28114-313	US	G. hirsutum	United States	group-2	85	5140927	0.919024
RAD_116	GK22	YR	G. hirsutum	Hebei, China	group-2	85	8044135	0.944795
RAD_117	Han109	YR	G. hirsutum	Hebei, China	group-2	85	8003568	0.94693
RAD_143	ZhongYuan911	YR	G. hirsutum	Henan, China	group-2	85	14218127	0.966318
RAD_181	Sudan2	OTH	G. hirsutum	Sudan	group-2	85	3453011	0.899464
RAD_185	ZhongArc-185	YR	G. hirsutum	Henan, China	group-2	85	5062914	0.917638
RAD_191	Ao152	OTH	G. hirsutum	Austrilia	group-2	85	7136097	0.952721
RAD_202	Yu17-202	YR	G. hirsutum	Henan, China	group-2	85	8069289	0.954729
RAD_207	UA887(You)	US	G. hirsutum	United States	group-2	85	2427933	0.955812
RAD_209	DP33B	US	G. hirsutum	United States	group-2	85	6134141	0.958842
RAD_213	ST474	US	G. hirsutum	United States	group-2	85	6822338	0.947327
RAD_221	Zhong9708-221	YR	G. hirsutum	Henan, China	group-2	85	5921937	0.939951
RAD_227	HanDan568	YR	G. hirsutum	Hebei, China	group-2	85	4853808	0.951819
RAD_247	HanDan109	YR	G. hirsutum	Hebei, China	group-2	85	4826592	0.965762
RAD_256	KuKe310-5110	OTH	G. hirsutum	Austrilia	group-2	85	5647301	0.94664
RAD_260	JiYuan55(91Han14)	YR	G. hirsutum	Hebei, China	group-2	85	5802019	0.958516
RAD_293	XinXiang89S-210	YR	G. hirsutum	Henan, China	group-2	85	6332316	0.948669
RAD_299	ZhongMianSuo50	YR	G. hirsutum	Henan, China	group-2	85	4459353	0.955626
RAD_301	Ji91-18	YR	G. hirsutum	Hebei, China	group-2	85	2302258	0.944343
RAD_51	ZhongARR40682	YR	G. hirsutum	Henan, China	group-2	85	3820737	0.943073
RAD_104	ZhongJi926	YR	G. hirsutum	Henan, China	group-2	85	5253333	0.927529
RAD_308	ZhongArc-308	YR	G. hirsutum	Henan, China	group-2	85	6340778	0.906656
RAD_174	Arcot-1	US	G. hirsutum	United States	group-2	85	8583376	0.935289
RAD_172	ZhongZi04184	YR	G. hirsutum	Henan, China	group-2	85	6624264	0.930974
RAD_78	RTN78	YR	G. hirsutum	Henan, China	group-2	85	6757845	0.966734
RAD_313	ZhongAR-RNX313	YR	G. hirsutum	Henan, China	group-2	85	7869861	0.964981
RAD_52	ZhongARNnXu	YR	G. hirsutum	Henan, China	group-2	85	4791404	0.941452
RAD_277	SuMian2Hao(XuZhou553)	YZR	G. hirsutum	Jiangsu, China	group-2	85	3281185	0.940009
RAD_135	ZhongZi640	YR	G. hirsutum	Henan, China	group-2	85	9320814	0.951978
RAD_242	Yun93Kang354	YR	G. hirsutum	Shanxi, China	group-2	85	1979170	0.956457
RAD_281	GaoYiMian	YZR	G. hirsutum	Jiangxi, China	group-2	85	5319549	0.968249
RAD_195	LuNong9648	YR	G. hirsutum	Shangdong, China	group-2	85	7280913	0.939265
RAD_311	ZhongAR-RNX311	YR	G. hirsutum	Henan, China	group-2	85	9340517	0.977201
RAD_159	GP137	US	G. hirsutum	United States	group-2	85	10836217	0.941478
RAD_222	Zhong9708-222	YR	G. hirsutum	Henan, China	group-2	85	7079241	0.947197
RAD_79	RTN79	YR	G. hirsutum	Henan, China	group-2	85	6653983	0.958825
RAD_48	SuXu138(ZaoShu)	YZR	G. hirsutum	Jiangsu, China	group-2	85	4886671	0.941484
RAD_13	ShaMaoChangTao	YZR	G. hirsutum	Jiangsu, China	group-2	85	3025197	0.938878
RAD_210	GK20	YR	G. hirsutum	Hebei, China	group-2	85	2912098	0.923063
RAD_163	Zhong89-1	YR	G. hirsutum	Henan, China	group-2	85	7086431	0.937799
RAD_164	Miscot78-27	US	G. hirsutum	United States	group-2	85	8335609	0.95421
RAD_158	Coker139	US	G. hirsutum	United States	group-2	85	8210624	0.956224
RAD_47	SuXu137(ZaoShu)	YZR	G. hirsutum	Jiangsu, China	group-2	85	7523945	0.962338
RAD_199	SuTKH-1	YZR	G. hirsutum	Jiangsu, China	group-2	85	5807625	0.958698
RAD_141	YongJi1Hao	YR	G. hirsutum	Shanxi, China	group-2	85	11559332	0.964941
RAD_156	Arcot436	US	G. hirsutum	United States	group-2	85	5782628	0.940575
RAD_300	Acala SJ-5	US	G. hirsutum	United States	group-2	85	7802356	0.959917
RAD_142	YongJi2Hao	YR	G. hirsutum	Shanxi, China	group-2	85	12325539	0.965332
RAD_103	Zhong2108	YR	G. hirsutum	Henan, China	group-2	85	6877681	0.946697
RAD_316	ZhongAR681-316	YR	G. hirsutum	Henan, China	group-2	85	5241305	0.954727
RAD_149	Zhong521	YR	G. hirsutum	Henan, China	group-2	85	6576660	0.958791
RAD_98	XuZhouBanBanMian	YZR	G. hirsutum	Jiangsu, China	group-2	85	2582001	0.939402
RAD_315	ZhongArc-315	YR	G. hirsutum	Henan, China	group-2	85	4572247	0.967239
RAD_91	Zhong5913-2	YR	G. hirsutum	Henan, China	group-2	85	5981513	0.963983
RAD_307	Zhong507145	YR	G. hirsutum	Henan, China	group-2	85	4408308	0.963448
RAD_205	Zhong4612YaH	YR	G. hirsutum	Henan, China	group-2	85	3116698	0.952968
RAD_24	Ji91-31	YR	G. hirsutum	Hebei, China	group-2	85	4648127	0.940996
RAD_111	N74-250	OTH	G. hirsutum	Austrilia	group-2	85	3719670	0.931673
RAD_193	AoL23/757	OTH	G. hirsutum	Austrilia	group-2	85	9601382	0.948914
RAD_89	LuMian11Hao(3389)	YR	G. hirsutum	Shangdong, China	group-2	85	7448894	0.966243
RAD_109	Miscot7803-52	US	G. hirsutum	United States	group-2	85	2426839	0.899418
RAD_175	ZhongMianSuo17Hao（Zhong117）	YR	G. hirsutum	Henan, China	group-2	85	5369447	0.944133
RAD_257	JiZi123（JiMian25）	YR	G. hirsutum	Hebei, China	group-2	85	5147551	0.785844
RAD_30	QingKang1Hao	YZR	G. hirsutum	Sichuan, China	group-2	85	8513281	0.952276
RAD_81	JiFeng197	YR	G. hirsutum	Hebei, China	group-2	85	6303466	0.964463
RAD_151	YuMian2067	YR	G. hirsutum	Henan, China	group-2	85	4858732	0.953739
RAD_60	NangFenDaTao	YR	G. hirsutum	Shanxi, China	group-2	85	8475928	0.938433
RAD_107	DES926	US	G. hirsutum	United States	group-2	85	3461533	0.939658
RAD_36	YangFen31Hao	YR	G. hirsutum	Shangdong, China	group-2	85	6642361	0.945977
RAD_203	Zhong1276	YR	G. hirsutum	Henan, China	group-2	85	3638830	0.94303
RAD_237	Ji85-3	YR	G. hirsutum	Hebei, China	group-2	85	6715781	0.944443
RAD_218	SiMian2Hao	YZR	G. hirsutum	Jiangsu, China	group-2	85	2833821	0.938625
RAD_56	JiangSuDaTao	YZR	G. hirsutum	Jiangsu, China	group-2	85	3924425	0.938483
RAD_287	XinYan96-48	YR	G. hirsutum	Henan, China	group-2	85	7906521	0.967064
RAD_74	ZhongARR40683	YR	G. hirsutum	Henan, China	group-2	85	2995411	0.95949
RAD_178	HG-BR-8	OTH	G. hirsutum	Unknown	group-2	85	6894165	0.933824
RAD_62	XiaoXianDaLing	YZR	G. hirsutum	Anhui, China	group-2	85	7010159	0.951047
RAD_15	Su7036YuanYuan	YZR	G. hirsutum	Jiangsu, China	group-2	85	14984079	0.894683
RAD_224	GP67	US	G. hirsutum	United States	group-2	85	4633381	0.929962
RAD_204	Zhong31-204	YR	G. hirsutum	Henan, China	group-2	85	6365084	0.947137
RAD_17	WanJiu828	YZR	G. hirsutum	Anhui, China	group-2	85	7329715	0.933132
RAD_166	MeiD#1	US	G. hirsutum	United States	group-2	85	4837037	0.957548
RAD_322	HongTao	YR	G. hirsutum	Henan, China	group-2	85	5507746	0.976952
RAD_183	ZhaDeMian	OTH	G. hirsutum	Chad	group-2	85	9065470	0.935721
RAD_278	HanDanChangRong	YR	G. hirsutum	Hebei, China	group-2	85	6187872	0.973211
RAD_321	Zhong2201	YR	G. hirsutum	Henan, China	group-2	85	7722868	0.979951
RAD_31	Sha24-3	CA	G. hirsutum	Xinjiang, China	group-2	85	5074338	0.94776
RAD_38	YaHuang9103	YR	G. hirsutum	Henan, China	group-2	85	7366655	0.955939
RAD_161	GP83	US	G. hirsutum	United States	group-2	85	9896484	0.930103
RAD_55	JiHan2HaoXuanXi	YR	G. hirsutum	Hebei, China	group-2	85	5055380	0.942363
RAD_93	XingTai6	YR	G. hirsutum	Hebei, China	group-2	85	6359017	0.968505
RAD_206	ZhongR03	YR	G. hirsutum	Henan, China	group-2	85	4025623	0.963547
RAD_245	DP410B	US	G. hirsutum	United States	group-2	85	5822839	0.969288
RAD_282	MSCO-12	US	G. hirsutum	United States	group-2	85	2719962	0.947426
RAD_187	RNX187	YR	G. hirsutum	Henan, China	group-2	85	8090308	0.928805
RAD_69	QiFengDaLing	YZR	G. hirsutum	Jiangsu, China	group-2	85	8648376	0.943013
RAD_268	Ji668	YR	G. hirsutum	Hebei, China	group-2	85	6816061	0.9441
RAD_49	J02-247	YZR	G. hirsutum	Jiangsu, China	group-2	85	6357900	0.932525
RAD_285	XuShiDaTao	YZR	G. hirsutum	Jiangsu, China	group-2	85	6015390	0.932776
RAD_126	Shan2800	YR	G. hirsutum	Shaanxi, China	group-2	85	6046410	0.956237
RAD_188	RNX188	YR	G. hirsutum	Henan, China	group-2	85	6269036	0.939784
RAD_226	Zhong932906	YR	G. hirsutum	Henan, China	group-2	85	6322396	0.954267
RAD_298	ZhongMianSuo49	YR	G. hirsutum	Henan, China	group-2	85	5143987	0.969107
RAD_20	E408	YZR	G. hirsutum	Hubei, China	group-2	85	4801503	0.928988
RAD_8	Hu749513	YZR	G. hirsutum	Jiangsu, China	group-2	85	4029041	0.918584
RAD_323	LangHuangF10(ZongXu)	YR	G. hirsutum	Henan, China	group-2	85	8675268	0.963454
RAD_76	ZhongArc-76	YR	G. hirsutum	Henan, China	group-2	85	7308392	0.968513
RAD_320	Ari-320	YR	G. hirsutum	Henan, China	group-2	85	4473525	0.947482
RAD_28	LiXianDaTao	YZR	G. hirsutum	Hunan, China	group-2	85	5682844	0.954325
RAD_243	GK99-1	YR	G. hirsutum	Hebei, China	group-2	85	4330057	0.951316
RAD_152	86-1（72-100）	YR	G. hirsutum	Hebei, China	group-2	85	3472856	0.938625
RAD_150	ZhongYuan9112	YR	G. hirsutum	Henan, China	group-2	85	6555797	0.950357
RAD_148	ChangKangMian	YZR	G. hirsutum	Jiangsu, China	group-2	85	4983255	0.941142
RAD_173	Acala SJ-4	US	G. hirsutum	United States	group-2	85	6573618	0.949075
RAD_41	JiMian11（CK）	YR	G. hirsutum	Hebei, China	group-2	85	6857894	0.93597
RAD_61	ZhongZi4480	YR	G. hirsutum	Henan, China	group-2	85	3717328	0.940327
RAD_261	RTBaiXu	US	G. hirsutum	United States	group-2	85	5702000	0.969262
RAD_122	JCG94	YZR	G. hirsutum	Jiangsu, China	group-2	85	3305487	0.944173
RAD_118	ZhongMianSuo32	YR	G. hirsutum	Henan, China	group-2	85	3081837	0.944098
RAD_317	99633	YR	G. hirsutum	Henan, China	group-2	85	6936330	0.965394
RAD_292	ZhongMianSuo41(SGK9708)	YR	G. hirsutum	Henan, China	group-2	85	4502915	0.97035
RAD_97	XuZhou244	YZR	G. hirsutum	Jiangsu, China	group-2	85	5456092	0.933629
RAD_145	ZhongYuan9115	YR	G. hirsutum	Henan, China	group-2	85	7037805	0.943339
RAD_146	ZhongYuan9116	YR	G. hirsutum	Henan, China	group-2	85	1880753	0.933678
RAD_296	LiaoMian19	CA	G. hirsutum	Liaoning, China	group-2	85	3470658	0.950292
RAD_211	YuMian９Hao(YuZao1109)	YR	G. hirsutum	Henan, China	group-2	85	3259232	0.942903
RAD_238	Ji91-32	YR	G. hirsutum	Hebei, China	group-2	85	3656602	0.954239
RAD_284	353DaLingDi3Xi	YR	G. hirsutum	Hebei, China	group-2	85	4280686	0.970021
RAD_179	LAPAR45	OTH	G. hirsutum	Brazil	group-2	85	1999214	0.948326
RAD_58	NeiHuangDaZi	YR	G. hirsutum	Henan, China	group-2	85	6293243	0.945828
RAD_46	SuLianMian21Xi(91-133)	CA	G. hirsutum	Former Soviet Union	group-2	85	8304793	0.95955
RAD_113	Qik	US	G. hirsutum	United States	group-2	85	4280546	0.90053
RAD_312	ZhongG5	YR	G. hirsutum	Henan, China	group-2	85	7937007	0.945499
RAD_194	JiA-1-7（33Xi）	YR	G. hirsutum	Hebei, China	group-2	85	3441140	0.94799
RAD_100	Yun3060	YR	G. hirsutum	Shanxi, China	group-2	85	6177045	0.939373
RAD_14	SiChang2Xi	YZR	G. hirsutum	Jiangsu, China	group-2	85	6233307	0.934006
RAD_123	Han8944	YR	G. hirsutum	Hebei, China	group-2	85	5491456	0.948861
RAD_133	ZhongZhiBD27	YR	G. hirsutum	Hebei, China	group-2	85	4115525	0.93309
RAD_84	GP70	US	G. hirsutum	United States	group-2	85	6197250	0.96424
RAD_275	QinYuan4Hao(QinYuan91406)	YR	G. hirsutum	Shaanxi, China	group-2	85	4236836	0.973701
RAD_228	ZhongZi9102	YR	G. hirsutum	Henan, China	group-2	85	9854352	0.934008
RAD_10	Jin444	CA	G. hirsutum	Liaoning, China	group-2	85	5824568	0.93393
RAD_264	Lu458	YR	G. hirsutum	Shangdong, China	group-2	85	6054471	0.945096
RAD_248	Liao823-834-23	CA	G. hirsutum	Liaoning, China	group-2	85	3460360	0.943811
RAD_9	HuaiMian4Hao	YZR	G. hirsutum	Anhui, China	group-2	85	7257419	0.936706
RAD_57	KangSanXingDaTao	YZR	G. hirsutum	Sichuan, China	group-2	85	6564692	0.943172
RAD_75	ZhongR773-75	YR	G. hirsutum	Henan, China	group-2	85	7487492	0.942096
RAD_66	DaLingMian	YR	G. hirsutum	Liaoning, China	group-2	85	3549828	0.931563
RAD_274	DaZeMian	YR	G. hirsutum	Shangdong, China	group-2	85	5573669	0.969851
RAD_92	Zhong85271	YR	G. hirsutum	Henan, China	group-2	85	6176010	0.971921
RAD_286	ChengDingDaLing	YR	G. hirsutum	Hebei, China	group-2	85	3066475	0.97438
RAD_119	ZhongAR40772	YR	G. hirsutum	Henan, China	group-2	85	6743528	0.943361
RAD_65	DaLingFuZiMian	YZR	G. hirsutum	Jiangsu, China	group-2	85	7084632	0.936281
RAD_34	Tu83-161	CA	G. hirsutum	Xinjiang, China	group-2	85	4643227	0.944857
RAD_115	MeiG-84	US	G. hirsutum	United States	group-2	85	5811361	0.927355
RAD_219	SuLianMian91Xi	CA	G. hirsutum	Former Soviet Union	group-2	85	5160910	0.918943
RAD_269	XuZhou261	YZR	G. hirsutum	Jiangsu, China	group-2	85	6187521	0.974486
RAD_198	SuQ1	YZR	G. hirsutum	Jiangsu, China	group-2	85	9757542	0.953349
RAD_4	Bao6722	YR	G. hirsutum	Hebei, China	group-2	85	6231576	0.943179
RAD_306	Zhong2220	YR	G. hirsutum	Henan, China	group-2	85	3566697	0.947
RAD_212	ZhongMianSuo27	YR	G. hirsutum	Henan, China	group-2	85	7098995	0.961367
RAD_192	AoC	OTH	G. hirsutum	Austrilia	group-2	85	5042950	0.957555
RAD_329	ZhongR773-329	YR	G. hirsutum	Henan, China	group-2	85	2596113	0.944073
RAD_121	JCG59	YZR	G. hirsutum	Jiangsu, China	group-2	85	10740687	0.95946
RAD_132	ZhongZhiBD13	YR	G. hirsutum	Hebei, China	group-2	85	5156039	0.953067
RAD_325	ZhongZi10Hao	YR	G. hirsutum	Henan, China	group-2	85	3088032	0.971438
RAD_177	Su08B2-177	YR	G. hirsutum	Henan, China	group-2	85	6052236	0.955994
RAD_134	ZhongZhiBD89	YR	G. hirsutum	Hebei, China	group-2	85	8091894	0.968078
RAD_6	ChangRong67-12	YZR	G. hirsutum	China	group-2	85	9193234	0.920571
RAD_253	DP2156	US	G. hirsutum	United States	group-2	85	2735939	0.933609
RAD_29	MianYang73-39	YZR	G. hirsutum	Sichuan, China	group-2	85	4050033	0.952043
RAD_294	M11	OTH	G. hirsutum	Pakistan	group-2	85	5698848	0.960743
RAD_108	GP93	US	G. hirsutum	United States	group-2	85	7545893	0.930897
RAD_318	SuYuan04-162	YZR	G. hirsutum	Jiangsu, China	group-2	85	6969587	0.955424
RAD_101	Yun92A-260	YR	G. hirsutum	Shanxi, China	group-2	85	6521993	0.958833
RAD_314	ZhongR773-314	YR	G. hirsutum	Henan, China	group-2	85	2211577	0.953398
RAD_95	Si168	YZR	G. hirsutum	Jiangsu, China	group-2	85	6976851	0.970284
RAD_262	MSCO-11	US	G. hirsutum	United States	group-2	85	6771550	0.961407
RAD_114	MeiG-82	US	G. hirsutum	United States	group-2	85	2745618	0.917715
RAD_155	Arcot402bne	US	G. hirsutum	United States	group-2	85	2378984	0.941734
RAD_291	LineF	US	G. hirsutum	United States	group-2	85	3624055	0.953181
RAD_125	Shan2747	YR	G. hirsutum	Shaanxi, China	group-2	85	8163131	0.9566
RAD_259	ZhongYuanHST1	YR	G. hirsutum	Henan, China	group-2	85	5323077	0.949226
RAD_37	ZaoShuChangRong7	US	G. hirsutum	United States	group-2	85	2974882	0.905194
RAD_137	Liao4853	CA	G. hirsutum	Liaoning, China	group-2	85	11532464	0.955189
RAD_233	KuChe93551	CA	G. hirsutum	Xinjiang, China	group-2	85	7277182	0.934564
RAD_252	Ji91-33	YR	G. hirsutum	Hebei, China	group-2	85	6452067	0.965672
RAD_279	JiHaiLu6(91Han6)	YR	G. hirsutum	Hebei, China	group-2	85	3712988	0.969661
RAD_136	Liao4835	CA	G. hirsutum	Liaoning, China	group-2	85	7548204	0.941053
RAD_309	ZhongR773-309	YR	G. hirsutum	Henan, China	group-2	85	5744099	0.939678
RAD_77	ZhongAR683-77	YR	G. hirsutum	Henan, China	group-2	85	5927162	0.968318
RAD_327	Ari-327	YR	G. hirsutum	Henan, China	group-2	85	2881290	0.950551
RAD_72	ZhongＲ773-72	YR	G. hirsutum	Henan, China	group-2	85	5937192	0.940692
RAD_251	Zhong07	YR	G. hirsutum	Henan, China	group-2	85	3808676	0.959981
RAD_225	ZhaDe3Hao	OTH	G. hirsutum	Chad	group-2	85	6439065	0.941977
RAD_138	LiaoMian16	CA	G. hirsutum	Liaoning, China	group-2	85	6078826	0.92431
RAD_139	LiaoMian17	CA	G. hirsutum	Liaoning, China	group-2	85	9683233	0.94184
RAD_310	ZhongR773-310	YR	G. hirsutum	Henan, China	group-2	85	7830345	0.954286
RAD_54	S-050031	CA	G. hirsutum	Xinjiang, China	group-2	85	7427002	0.930007
RAD_124	KangHuangWei164	YR	G. hirsutum	Henan, China	group-2	85	7160406	0.95854
RAD_22	Han8959	YR	G. hirsutum	Hebei, China	group-2	85	7737143	0.943395
RAD_171	Mei8123	US	G. hirsutum	United States	group-2	85	4775337	0.935744
RAD_182	FeiZhouE40	OTH	G. hirsutum	Africa	group-2	85	6576987	0.940491
RAD_280	PD6186	US	G. hirsutum	United States	group-2	85	5296442	0.97068
RAD_68	MeiFuDaLing	YR	G. hirsutum	Henan, China	group-2	85	7455404	0.945025
RAD_140	LiaoMian18	CA	G. hirsutum	Liaoning, China	group-2	85	8505042	0.962797
RAD_250	Bu3363	US	G. hirsutum	United States	group-2	85	6860109	0.963932
RAD_235	Ji91-12	YR	G. hirsutum	Hebei, China	group-2	85	5703214	0.93594
RAD_168	AC239	US	G. hirsutum	United States	group-2	85	5487059	0.961116
RAD_63	Acala(DaLing)B	US	G. hirsutum	United States	group-2	85	6395407	0.937154
RAD_208	AiZiMian927	US	G. hirsutum	United States	group-2	85	4961515	0.955088
RAD_127	Shan3184	YR	G. hirsutum	Shaanxi, China	group-2	85	6839512	0.864746
RAD_271	QinLi514	YR	G. hirsutum	Shaanxi, China	group-2	85	5445913	0.934108
RAD_328	BaZhou7416	CA	G. hirsutum	Xinjiang, China	group-2	85	5497341	0.961942
RAD_18	Liao61107	CA	G. hirsutum	Liaoning, China	group-2	85	3419972	0.945277
RAD_297	AcalaSJ-1-9	US	G. hirsutum	United States	group-2	85	5776152	0.974826
RAD_324	SuMian9108	YZR	G. hirsutum	Anhui, China	group-2	85	9736344	0.956126
RAD_90	Yu284	YR	G. hirsutum	Henan, China	group-2	85	3448264	0.946453
RAD_184	Acala SJ-1	US	G. hirsutum	United States	group-2	85	6648404	0.92874
RAD_59	NongJiu	US	G. hirsutum	United States	group-2	85	3240754	0.951575
RAD_21	Han8901	YR	G. hirsutum	Hebei, China	group-2	85	7096215	0.938318
RAD_263	upland	US	G. hirsutum	United States	group-2	85	7323131	0.966546
RAD_289	ZhongZi9196（JiGuang）	YR	G. hirsutum	Henan, China	group-2	85	5948005	0.940733
RAD_265	YuMian19	YR	G. hirsutum	Henan, China	group-3	85	7764029	0.949794
RAD_160	GP138	US	G. hirsutum	United States	group-3	85	8167329	0.935865
RAD_267	EKangMian9Hao	YZR	G. hirsutum	Hubei, China	group-3	85	6641402	0.950079
RAD_266	WangJiangChangRongMian	YZR	G. hirsutum	Anhui, China	group-3	85	3063691	0.967543
RAD_196	MeiF-18	US	G. hirsutum	United States	group-3	85	9164486	0.950838
RAD_144	ZhongYuan9114	YR	G. hirsutum	Henan, China	group-3	85	8296027	0.963768
RAD_319	SuYuan04-129	YZR	G. hirsutum	Jiangsu, China	group-3	85	6343574	0.954446
RAD_288	YuMian2Hao(YuWu302)	YR	G. hirsutum	Henan, China	group-3	85	6183434	0.938562
RAD_272	601ChangRongMian	YZR	G. hirsutum	Jiangsu, China	group-3	85	3924416	0.961453
RAD_3	Bao6716	YR	G. hirsutum	Hebei, China	group-3	85	5895714	0.922548
RAD_200	SuYuan7235	YZR	G. hirsutum	Jiangsu, China	group-3	85	5176831	0.942134
RAD_16	SuNong6Hao	YZR	G. hirsutum	Jiangsu, China	group-3	85	5166124	0.912121
RAD_42	Jing55168	YZR	G. hirsutum	Hubei, China	group-3	85	3376199	0.92767
RAD_330	Acala1517-2	US	G. hirsutum	United States	group-3	85	2981075	0.93407
RAD_43	KuiTunXi96-167	CA	G. hirsutum	Xinjiang, China	group-3	85	6158516	0.950889
RAD_35	XiangMian2Hao	YZR	G. hirsutum	Hunan, China	group-3	85	4094279	0.933003
RAD_19	ChangRongMuZiMian	YR	G. hirsutum	Henan, China	group-3	85	6491303	0.919971
RAD_33	Tu188	CA	G. hirsutum	Xinjiang, China	group-3	85	5314349	0.963462
RAD_80	DaTaoMian(Yu)	YR	G. hirsutum	Henan, China	group-3	85	5308830	0.956341
RAD_283	0102X-10-1	CA	G. hirsutum	Xinjiang, China	group-3	85	4320767	0.961904
RAD_197	MeiF-19	US	G. hirsutum	United States	group-3	85	6805559	0.973192
RAD_26	Jing55263	YZR	G. hirsutum	Hubei, China	group-3	85	2067484	0.92775
RAD_50	J02-508	YZR	G. hirsutum	Jiangsu, China	group-3	85	2824191	0.924235
RAD_273	LuMianYan21(Lu1138)	YR	G. hirsutum	Shangdong, China	group-3	85	8175961	0.961956
RAD_71	XinZhouDaLing	YZR	G. hirsutum	Hubei, China	group-3	85	7585841	0.954719
RAD_53	S-050019	CA	G. hirsutum	Xinjiang, China	group-3	85	6416977	0.954417
RAD_201	ShenMian5Hao	YR	G. hirsutum	Shaanxi, China	group-3	85	6428635	0.964386
RAD_12	KuCheT94-6	CA	G. hirsutum	Xinjiang, China	group-3	85	10042734	0.901459
RAD_88	LinQing201	YR	G. hirsutum	Shangdong, China	group-3	85	5584039	0.960083
RAD_23	HuaZhong91-0102	YZR	G. hirsutum	Hubei, China	group-3	85	5363509	0.933131
RAD_276	ZhengZhouZhangRongMian	YR	G. hirsutum	Henan, China	group-3	85	8454026	0.963308
RAD_11	KuCheT94-1	CA	G. hirsutum	Xinjiang, China	group-3	85	9574384	0.932877
RAD_5	ZhangDe184	YR	G. hirsutum	Henan, China	group-3	85	4588754	0.939597
RAD_87	KuChe96486	CA	G. hirsutum	Xinjiang, China	group-3	85	6001632	0.9634
RAD_39	ChuanGaoYiFen58	YZR	G. hirsutum	Sichuan, China	group-3	85	11773861	0.944402
RAD_223	TM1-IPR	YR	G. hirsutum	Henan, China	group-3	85	7641825	0.943235
RAD_162	GP95	US	G. hirsutum	United States	group-3	85	4430944	0.927082

## Sheet: Table S5
Table S5. Number of accessions and geographic origin in different group. Central Asia (CA), the United States (US), the Yellow River (YR), the Yangtze River (YZR) and other places (OTH)
Cluster	Group 1		Group 2		Group 3		Total
	number	percent	number	percent	number	percent	number	percent
CA	10	0.232558	17	0.0720339	7	0.189189	34	0.107595
OTH	7	0.162791	13	0.0550847	0	0	20	0.0632911
YR	21	0.488372	130	0.550847	12	0.324324	163	0.515823
US	3	0.0697674	39	0.165254	5	0.135135	47	0.148734
YZR	2	0.0465116	37	0.15678	13	0.351351	52	0.164557
Total	43	1	236	1	37	1	316	1

## Sheet: Table S6
Table S6. All the SNP, -LOG10(P) not less than 5.27, identfied by single-locus GWAS in our study
Trait	Chr	position	SNP	P	-LOG(P)	location	Gene-ID	Annoation
LP_1	A03	86179198	A03_86179198	1.84739e-06	5.73344	intergenic	evm.model.Gh_A03G1208(dist=52876),evm.model.Gh_A03G1209(dist=76782)	(AT1G10640|Pectin lyase-like superfamily protein| IPR000743|Glycoside hydrolase, family 28; IPR006626|Parallel beta-helix repeat) (AT1G60550|enoyl-CoA hydratase/isomerase D| IPR001753|Crotonase superfamily; IPR018376|Enoyl-CoA hydratase/isomerase, conserved site)	A:319_G:73
SI_7	A05	28726817	A05_28726817	4.69555e-06	5.32831	intergenic	evm.model.Gh_A05G2347(dist=25257),evm.model.Gh_A05G2348(dist=17999)	(AT4G25980|Peroxidase superfamily protein| IPR000823|Plant peroxidase; IPR002016|Haem peroxidase, plant/fungal/bacterial) (AT1G35620|PDI-like 5-2| IPR012336|Thioredoxin-like fold; IPR013766|Thioredoxin domain)	A:349_T:39
LP_3	A06	70448956	A06_70448956	4.50908e-06	5.34591	intronic	evm.model.Gh_A06G1116	(AT4G27460|Cystathionine beta-synthase (CBS) family protein|)	G:432_T:28
FD_3	A06	92148100	A06_92148100	1.15871e-06	5.93603	intergenic	evm.model.Gh_A06G1275(dist=65820),evm.model.Gh_A06G1276(dist=105114)	(||) (AT3G09790|ubiquitin 8| IPR000626|Ubiquitin domain; IPR019954|Ubiquitin conserved site; IPR019955|Ubiquitin supergroup; IPR019956|Ubiquitin)	G:443_C:95
FD_3	A06	92148108	A06_92148108	1.6036e-06	5.7949	intergenic	evm.model.Gh_A06G1275(dist=65828),evm.model.Gh_A06G1276(dist=105106)	(||) (AT3G09790|ubiquitin 8| IPR000626|Ubiquitin domain; IPR019954|Ubiquitin conserved site; IPR019955|Ubiquitin supergroup; IPR019956|Ubiquitin)	T:442_C:96
FD_3	A06	93448418	A06_93448418	4.38999e-06	5.35754	intergenic	evm.model.Gh_A06G1305(dist=81174),evm.model.Gh_A06G1306(dist=18215)	(AT1G62050|Ankyrin repeat family protein| IPR002110|Ankyrin repeat; IPR020683|Ankyrin repeat-containing domain; IPR021832|Ankyrin repeat domain-containing protein 13) (AT1G11790|arogenate dehydratase 1| IPR001086|Prephenate dehydratase; IPR002912|ACT domain; IPR018528|Prephenate dehydratase, conserved site)	G:460_C:106
LP_3	A06	94481872	A06_94481872	6.70379e-07	6.17368	intergenic	evm.model.Gh_A06G1334(dist=123571),evm.model.Gh_A06G1335(dist=59464)	(AT1G62360|KNOX/ELK homeobox transcription factor| IPR001356|Homeobox domain; IPR005539|ELK; IPR005540|KNOX1; IPR005541|KNOX2; IPR008422|Homeobox KN domain; IPR017970|Homeobox, conserved site) (AT4G22160||)	T:465_C:57
FS_9	A07	18318774	A07_18318774	3.97549e-06	5.40061	intergenic	evm.model.Gh_A07G0970(dist=27072),evm.model.Gh_A07G0971(dist=20395)	(AT3G44820|Phototropic-responsive NPH3 family protein| IPR000210|BTB/POZ-like; IPR027356|NPH3 domain) (AT2G45850|AT hook motif DNA-binding family protein| IPR005175|Domain of unknown function DUF296; IPR017956|AT hook, DNA-binding motif; IPR020478|AT hook-like)	T:478_C:44
FM_1	A07	20174874	A07_20174874	9.26255e-07	6.03327	intergenic	evm.model.Gh_A07G1033(dist=22410),evm.model.Gh_A07G1034(dist=21186)	(AT2G35940|BEL1-like homeodomain 1| IPR001356|Homeobox domain; IPR006563|POX domain; IPR008422|Homeobox KN domain) (AT3G11840|plant U-box 24| IPR003613|U box domain)	A:471_T:37
FD_4	A07	44523681	A07_44523681	2.69629e-06	5.56923	intergenic	evm.model.Gh_A07G1482(dist=227963),evm.model.Gh_A07G1483(dist=22876)	(AT5G16640|Pentatricopeptide repeat (PPR) superfamily protein| IPR002885|Pentatricopeptide repeat) (AT3G07565|Protein of unknown function (DUF3755)| IPR022228|Protein of unknown function DUF3755)	G:424_A:42
SI_5	A07	51431668	A07_51431668	4.29073e-06	5.36747	intergenic	evm.model.Gh_A07G1530(dist=75463),evm.model.Gh_A07G1531(dist=321458)	(AT2G04842|threonyl-tRNA synthetase, putative / threonine--tRNA ligase, putative| IPR002314|Aminoacyl-tRNA synthetase, class II (G/ H/ P/ S), conserved domain; IPR002320|Threonine-tRNA ligase, class IIa; IPR004154|Anticodon-binding; IPR006195|Aminoacyl-tRNA synthetase, class II; IPR012947|Threonyl/alanyl tRNA synthetase, SAD) (||)	G:436_A:30
SI_5	A07	51431679	A07_51431679	4.29073e-06	5.36747	intergenic	evm.model.Gh_A07G1530(dist=75474),evm.model.Gh_A07G1531(dist=321447)	(AT2G04842|threonyl-tRNA synthetase, putative / threonine--tRNA ligase, putative| IPR002314|Aminoacyl-tRNA synthetase, class II (G/ H/ P/ S), conserved domain; IPR002320|Threonine-tRNA ligase, class IIa; IPR004154|Anticodon-binding; IPR006195|Aminoacyl-tRNA synthetase, class II; IPR012947|Threonyl/alanyl tRNA synthetase, SAD) (||)	A:436_G:30
SI_4	A07	70489751	A07_70489751	3.37055e-06	5.4723	intergenic	evm.model.Gh_A07G1727(dist=23604),evm.model.Gh_A07G1728(dist=10382)	(AT2G05120|Nucleoporin, Nup133/Nup155-like| IPR007187|Nucleoporin, Nup133/Nup155-like, C-terminal; IPR014908|Nucleoporin, Nup133/Nup155-like, N-terminal) (AT5G48170|F-box family protein| IPR001810|F-box domain)	A:423_T:79
SI_7	A07	70489751	A07_70489751	3.49768e-06	5.45622	intergenic	evm.model.Gh_A07G1727(dist=23604),evm.model.Gh_A07G1728(dist=10382)	(AT2G05120|Nucleoporin, Nup133/Nup155-like| IPR007187|Nucleoporin, Nup133/Nup155-like, C-terminal; IPR014908|Nucleoporin, Nup133/Nup155-like, N-terminal) (AT5G48170|F-box family protein| IPR001810|F-box domain)	A:423_T:79
FS_8	A07	70489751	A07_70489751	4.1339e-06	5.38364	intergenic	evm.model.Gh_A07G1727(dist=23604),evm.model.Gh_A07G1728(dist=10382)	(AT2G05120|Nucleoporin, Nup133/Nup155-like| IPR007187|Nucleoporin, Nup133/Nup155-like, C-terminal; IPR014908|Nucleoporin, Nup133/Nup155-like, N-terminal) (AT5G48170|F-box family protein| IPR001810|F-box domain)	A:423_T:79
FS_7	A07	71074908	A07_71074908	3.53752e-06	5.4513	intergenic	evm.model.Gh_A07G1743(dist=85109),evm.model.Gh_A07G1744(dist=81387)	(AT5G47650|nudix hydrolase homolog 2| IPR000086|NUDIX hydrolase domain; IPR003293|Nudix hydrolase 6-like; IPR020084|NUDIX hydrolase, conserved site) (AT5G05260|cytochrome p450 79a2| IPR001128|Cytochrome P450; IPR002401|Cytochrome P450, E-class, group I; IPR017972|Cytochrome P450, conserved site)	T:479_C:95
SI_7	A07	71093356	A07_71093356	9.04438e-07	6.04362	intergenic	evm.model.Gh_A07G1743(dist=103557),evm.model.Gh_A07G1744(dist=62939)	(AT5G47650|nudix hydrolase homolog 2| IPR000086|NUDIX hydrolase domain; IPR003293|Nudix hydrolase 6-like; IPR020084|NUDIX hydrolase, conserved site) (AT5G05260|cytochrome p450 79a2| IPR001128|Cytochrome P450; IPR002401|Cytochrome P450, E-class, group I; IPR017972|Cytochrome P450, conserved site)	G:454_C:86
SI_7	A07	71093364	A07_71093364	9.04438e-07	6.04362	intergenic	evm.model.Gh_A07G1743(dist=103565),evm.model.Gh_A07G1744(dist=62931)	(AT5G47650|nudix hydrolase homolog 2| IPR000086|NUDIX hydrolase domain; IPR003293|Nudix hydrolase 6-like; IPR020084|NUDIX hydrolase, conserved site) (AT5G05260|cytochrome p450 79a2| IPR001128|Cytochrome P450; IPR002401|Cytochrome P450, E-class, group I; IPR017972|Cytochrome P450, conserved site)	T:454_C:86
FS_4	A07	71243989	A07_71243989	1.01476e-06	5.99363	intergenic	evm.model.Gh_A07G1744(dist=85878),evm.model.Gh_A07G1745(dist=186111)	(AT5G05260|cytochrome p450 79a2| IPR001128|Cytochrome P450; IPR002401|Cytochrome P450, E-class, group I; IPR017972|Cytochrome P450, conserved site) (AT3G07680|emp24/gp25L/p24 family/GOLD family protein| IPR009038|GOLD)	C:447_T:77
FS_4	A07	71394588	A07_71394588	5.98241e-07	6.22312	intergenic	evm.model.Gh_A07G1744(dist=236477),evm.model.Gh_A07G1745(dist=35512)	(AT5G05260|cytochrome p450 79a2| IPR001128|Cytochrome P450; IPR002401|Cytochrome P450, E-class, group I; IPR017972|Cytochrome P450, conserved site) (AT3G07680|emp24/gp25L/p24 family/GOLD family protein| IPR009038|GOLD)	A:455_G:85
FS_5	A07	71394588	A07_71394588	9.04125e-07	6.04377	intergenic	evm.model.Gh_A07G1744(dist=236477),evm.model.Gh_A07G1745(dist=35512)	(AT5G05260|cytochrome p450 79a2| IPR001128|Cytochrome P450; IPR002401|Cytochrome P450, E-class, group I; IPR017972|Cytochrome P450, conserved site) (AT3G07680|emp24/gp25L/p24 family/GOLD family protein| IPR009038|GOLD)	A:455_G:85
SI_1	A07	71732299	A07_71732299	4.2139e-06	5.37532	intergenic	evm.model.Gh_A07G1756(dist=41435),evm.model.Gh_A07G1757(dist=219627)	(AT4G12680||) (AT2G04160|Subtilisin-like serine endopeptidase family protein| IPR000209|Peptidase S8/S53 domain; IPR003137|Protease-associated domain, PA; IPR010259|Proteinase inhibitor I9; IPR015500|Peptidase S8, subtilisin-related; IPR023828|Peptidase S8, subtilisin, Ser-active site)	C:471_T:89
SI_1	A07	71775233	A07_71775233	3.57274e-06	5.447	intergenic	evm.model.Gh_A07G1756(dist=84369),evm.model.Gh_A07G1757(dist=176693)	(AT4G12680||) (AT2G04160|Subtilisin-like serine endopeptidase family protein| IPR000209|Peptidase S8/S53 domain; IPR003137|Protease-associated domain, PA; IPR010259|Proteinase inhibitor I9; IPR015500|Peptidase S8, subtilisin-related; IPR023828|Peptidase S8, subtilisin, Ser-active site)	T:486_C:86
SI_7	A07	71775233	A07_71775233	4.73907e-06	5.32431	intergenic	evm.model.Gh_A07G1756(dist=84369),evm.model.Gh_A07G1757(dist=176693)	(AT4G12680||) (AT2G04160|Subtilisin-like serine endopeptidase family protein| IPR000209|Peptidase S8/S53 domain; IPR003137|Protease-associated domain, PA; IPR010259|Proteinase inhibitor I9; IPR015500|Peptidase S8, subtilisin-related; IPR023828|Peptidase S8, subtilisin, Ser-active site)	T:486_C:86
SI_1	A07	71775281	A07_71775281	1.73241e-06	5.76135	intergenic	evm.model.Gh_A07G1756(dist=84417),evm.model.Gh_A07G1757(dist=176645)	(AT4G12680||) (AT2G04160|Subtilisin-like serine endopeptidase family protein| IPR000209|Peptidase S8/S53 domain; IPR003137|Protease-associated domain, PA; IPR010259|Proteinase inhibitor I9; IPR015500|Peptidase S8, subtilisin-related; IPR023828|Peptidase S8, subtilisin, Ser-active site)	G:487_T:89
SI_4	A07	71775281	A07_71775281	1.92034e-06	5.71662	intergenic	evm.model.Gh_A07G1756(dist=84417),evm.model.Gh_A07G1757(dist=176645)	(AT4G12680||) (AT2G04160|Subtilisin-like serine endopeptidase family protein| IPR000209|Peptidase S8/S53 domain; IPR003137|Protease-associated domain, PA; IPR010259|Proteinase inhibitor I9; IPR015500|Peptidase S8, subtilisin-related; IPR023828|Peptidase S8, subtilisin, Ser-active site)	G:487_T:89
SI_7	A07	71775281	A07_71775281	2.4182e-06	5.61651	intergenic	evm.model.Gh_A07G1756(dist=84417),evm.model.Gh_A07G1757(dist=176645)	(AT4G12680||) (AT2G04160|Subtilisin-like serine endopeptidase family protein| IPR000209|Peptidase S8/S53 domain; IPR003137|Protease-associated domain, PA; IPR010259|Proteinase inhibitor I9; IPR015500|Peptidase S8, subtilisin-related; IPR023828|Peptidase S8, subtilisin, Ser-active site)	G:487_T:89
SI_8	A07	71776419	A07_71776419	3.18187e-06	5.49732	intergenic	evm.model.Gh_A07G1756(dist=85555),evm.model.Gh_A07G1757(dist=175507)	(AT4G12680||) (AT2G04160|Subtilisin-like serine endopeptidase family protein| IPR000209|Peptidase S8/S53 domain; IPR003137|Protease-associated domain, PA; IPR010259|Proteinase inhibitor I9; IPR015500|Peptidase S8, subtilisin-related; IPR023828|Peptidase S8, subtilisin, Ser-active site)	C:488_T:68
SI_1	A07	71777804	A07_71777804	3.72158e-06	5.42927	intergenic	evm.model.Gh_A07G1756(dist=86940),evm.model.Gh_A07G1757(dist=174122)	(AT4G12680||) (AT2G04160|Subtilisin-like serine endopeptidase family protein| IPR000209|Peptidase S8/S53 domain; IPR003137|Protease-associated domain, PA; IPR010259|Proteinase inhibitor I9; IPR015500|Peptidase S8, subtilisin-related; IPR023828|Peptidase S8, subtilisin, Ser-active site)	A:422_G:68
SI_1	A07	71777938	A07_71777938	2.57109e-06	5.58988	intergenic	evm.model.Gh_A07G1756(dist=87074),evm.model.Gh_A07G1757(dist=173988)	(AT4G12680||) (AT2G04160|Subtilisin-like serine endopeptidase family protein| IPR000209|Peptidase S8/S53 domain; IPR003137|Protease-associated domain, PA; IPR010259|Proteinase inhibitor I9; IPR015500|Peptidase S8, subtilisin-related; IPR023828|Peptidase S8, subtilisin, Ser-active site)	A:422_G:70
SI_1	A07	71777970	A07_71777970	2.57109e-06	5.58988	intergenic	evm.model.Gh_A07G1756(dist=87106),evm.model.Gh_A07G1757(dist=173956)	(AT4G12680||) (AT2G04160|Subtilisin-like serine endopeptidase family protein| IPR000209|Peptidase S8/S53 domain; IPR003137|Protease-associated domain, PA; IPR010259|Proteinase inhibitor I9; IPR015500|Peptidase S8, subtilisin-related; IPR023828|Peptidase S8, subtilisin, Ser-active site)	G:422_A:70
SI_1	A07	71823560	A07_71823560	2.07372e-06	5.68325	intergenic	evm.model.Gh_A07G1756(dist=132696),evm.model.Gh_A07G1757(dist=128366)	(AT4G12680||) (AT2G04160|Subtilisin-like serine endopeptidase family protein| IPR000209|Peptidase S8/S53 domain; IPR003137|Protease-associated domain, PA; IPR010259|Proteinase inhibitor I9; IPR015500|Peptidase S8, subtilisin-related; IPR023828|Peptidase S8, subtilisin, Ser-active site)	C:438_T:74
SI_8	A07	71823560	A07_71823560	2.65269e-06	5.57631	intergenic	evm.model.Gh_A07G1756(dist=132696),evm.model.Gh_A07G1757(dist=128366)	(AT4G12680||) (AT2G04160|Subtilisin-like serine endopeptidase family protein| IPR000209|Peptidase S8/S53 domain; IPR003137|Protease-associated domain, PA; IPR010259|Proteinase inhibitor I9; IPR015500|Peptidase S8, subtilisin-related; IPR023828|Peptidase S8, subtilisin, Ser-active site)	C:438_T:74
SI_2	A07	71823560	A07_71823560	4.99272e-06	5.30166	intergenic	evm.model.Gh_A07G1756(dist=132696),evm.model.Gh_A07G1757(dist=128366)	(AT4G12680||) (AT2G04160|Subtilisin-like serine endopeptidase family protein| IPR000209|Peptidase S8/S53 domain; IPR003137|Protease-associated domain, PA; IPR010259|Proteinase inhibitor I9; IPR015500|Peptidase S8, subtilisin-related; IPR023828|Peptidase S8, subtilisin, Ser-active site)	C:438_T:74
SI_blup	A07	71823560	A07_71823560	2.42031e-06	5.61613	intergenic	evm.model.Gh_A07G1756(dist=132696),evm.model.Gh_A07G1757(dist=128366)	(AT4G12680||) (AT2G04160|Subtilisin-like serine endopeptidase family protein| IPR000209|Peptidase S8/S53 domain; IPR003137|Protease-associated domain, PA; IPR010259|Proteinase inhibitor I9; IPR015500|Peptidase S8, subtilisin-related; IPR023828|Peptidase S8, subtilisin, Ser-active site)	C:438_T:74
SI_1	A07	71915585	A07_71915585	4.30332e-06	5.3662	intergenic	evm.model.Gh_A07G1756(dist=224721),evm.model.Gh_A07G1757(dist=36341)	(AT4G12680||) (AT2G04160|Subtilisin-like serine endopeptidase family protein| IPR000209|Peptidase S8/S53 domain; IPR003137|Protease-associated domain, PA; IPR010259|Proteinase inhibitor I9; IPR015500|Peptidase S8, subtilisin-related; IPR023828|Peptidase S8, subtilisin, Ser-active site)	A:395_T:59
SI_4	A07	71920267	A07_71920267	4.27341e-06	5.36923	intergenic	evm.model.Gh_A07G1756(dist=229403),evm.model.Gh_A07G1757(dist=31659)	(AT4G12680||) (AT2G04160|Subtilisin-like serine endopeptidase family protein| IPR000209|Peptidase S8/S53 domain; IPR003137|Protease-associated domain, PA; IPR010259|Proteinase inhibitor I9; IPR015500|Peptidase S8, subtilisin-related; IPR023828|Peptidase S8, subtilisin, Ser-active site)	T:399_A:59
SI_1	A07	71920267	A07_71920267	5.14474e-06	5.28864	intergenic	evm.model.Gh_A07G1756(dist=229403),evm.model.Gh_A07G1757(dist=31659)	(AT4G12680||) (AT2G04160|Subtilisin-like serine endopeptidase family protein| IPR000209|Peptidase S8/S53 domain; IPR003137|Protease-associated domain, PA; IPR010259|Proteinase inhibitor I9; IPR015500|Peptidase S8, subtilisin-related; IPR023828|Peptidase S8, subtilisin, Ser-active site)	T:399_A:59
SI_8	A07	71969193	A07_71969193	4.82355e-06	5.31663	intergenic	evm.model.Gh_A07G1757(dist=11604),evm.model.Gh_A07G1758(dist=8782)	(AT2G04160|Subtilisin-like serine endopeptidase family protein| IPR000209|Peptidase S8/S53 domain; IPR003137|Protease-associated domain, PA; IPR010259|Proteinase inhibitor I9; IPR015500|Peptidase S8, subtilisin-related; IPR023828|Peptidase S8, subtilisin, Ser-active site) (AT4G17170|RAB GTPase homolog B1C| IPR001806|Small GTPase superfamily; IPR002041|Ran GTPase; IPR003578|Small GTPase superfamil…	G:461_A:85
SI_1	A07	71976523	A07_71976523	6.59961e-07	6.18048	intergenic	evm.model.Gh_A07G1757(dist=18934),evm.model.Gh_A07G1758(dist=1452)	(AT2G04160|Subtilisin-like serine endopeptidase family protein| IPR000209|Peptidase S8/S53 domain; IPR003137|Protease-associated domain, PA; IPR010259|Proteinase inhibitor I9; IPR015500|Peptidase S8, subtilisin-related; IPR023828|Peptidase S8, subtilisin, Ser-active site) (AT4G17170|RAB GTPase homolog B1C| IPR001806|Small GTPase superfamily; IPR002041|Ran GTPase; IPR003578|Small GTPase superfamil…	T:420_C:74
SI_1	A07	72072925	A07_72072925	5.58758e-08	7.25278	intergenic	evm.model.Gh_A07G1763(dist=11677),evm.model.Gh_A07G1764(dist=13521)	(||) (||)	G:448_A:66
SI_4	A07	72072925	A07_72072925	8.42848e-07	6.07425	intergenic	evm.model.Gh_A07G1763(dist=11677),evm.model.Gh_A07G1764(dist=13521)	(||) (||)	G:448_A:66
SI_8	A07	72072925	A07_72072925	8.97603e-07	6.04692	intergenic	evm.model.Gh_A07G1763(dist=11677),evm.model.Gh_A07G1764(dist=13521)	(||) (||)	G:448_A:66
SI_blup	A07	72072925	A07_72072925	1.21214e-06	5.91645	intergenic	evm.model.Gh_A07G1763(dist=11677),evm.model.Gh_A07G1764(dist=13521)	(||) (||)	G:448_A:66
FS_3	A07	72074848	A07_72074848	3.36054e-07	6.47359	intergenic	evm.model.Gh_A07G1763(dist=13600),evm.model.Gh_A07G1764(dist=11598)	(||) (||)	T:411_C:53
FS_7	A07	72074848	A07_72074848	7.61909e-07	6.1181	intergenic	evm.model.Gh_A07G1763(dist=13600),evm.model.Gh_A07G1764(dist=11598)	(||) (||)	T:411_C:53
FS_8	A07	72080537	A07_72080537	4.53923e-08	7.34302	intergenic	evm.model.Gh_A07G1763(dist=19289),evm.model.Gh_A07G1764(dist=5909)	(||) (||)	G:446_T:58
FS_7	A07	72080537	A07_72080537	5.00456e-08	7.30063	intergenic	evm.model.Gh_A07G1763(dist=19289),evm.model.Gh_A07G1764(dist=5909)	(||) (||)	G:446_T:58
FS_5	A07	72080537	A07_72080537	1.77835e-07	6.74998	intergenic	evm.model.Gh_A07G1763(dist=19289),evm.model.Gh_A07G1764(dist=5909)	(||) (||)	G:446_T:58
FS_4	A07	72080537	A07_72080537	2.76929e-07	6.55763	intergenic	evm.model.Gh_A07G1763(dist=19289),evm.model.Gh_A07G1764(dist=5909)	(||) (||)	G:446_T:58
FE_7	A07	72080537	A07_72080537	2.91557e-06	5.53528	intergenic	evm.model.Gh_A07G1763(dist=19289),evm.model.Gh_A07G1764(dist=5909)	(||) (||)	G:446_T:58
FS_blup	A07	72080537	A07_72080537	1.46e-07	6.83417	intergenic	evm.model.Gh_A07G1763(dist=19289),evm.model.Gh_A07G1764(dist=5909)	(||) (||)	G:446_T:58
FS_8	A07	72080669	A07_72080669	1.17349e-07	6.93052	intergenic	evm.model.Gh_A07G1763(dist=19421),evm.model.Gh_A07G1764(dist=5777)	(||) (||)	T:446_C:56
FS_5	A07	72080669	A07_72080669	1.18362e-07	6.92679	intergenic	evm.model.Gh_A07G1763(dist=19421),evm.model.Gh_A07G1764(dist=5777)	(||) (||)	T:446_C:56
FS_4	A07	72080669	A07_72080669	1.39785e-07	6.85454	intergenic	evm.model.Gh_A07G1763(dist=19421),evm.model.Gh_A07G1764(dist=5777)	(||) (||)	T:446_C:56
FS_7	A07	72080669	A07_72080669	1.6496e-07	6.78262	intergenic	evm.model.Gh_A07G1763(dist=19421),evm.model.Gh_A07G1764(dist=5777)	(||) (||)	T:446_C:56
SI_8	A07	72080669	A07_72080669	2.83806e-06	5.54698	intergenic	evm.model.Gh_A07G1763(dist=19421),evm.model.Gh_A07G1764(dist=5777)	(||) (||)	T:446_C:56
FS_blup	A07	72080669	A07_72080669	1.38e-07	6.85971	intergenic	evm.model.Gh_A07G1763(dist=19421),evm.model.Gh_A07G1764(dist=5777)	(||) (||)	T:446_C:56
SI_1	A07	72130541	A07_72130541	4.81936e-06	5.31701	intergenic	evm.model.Gh_A07G1766(dist=19019),evm.model.Gh_A07G1767(dist=62850)	(AT1G79430|Homeodomain-like superfamily protein|) (AT4G12650|Endomembrane protein 70 protein family| IPR004240|Nonaspanin (TM9SF))	T:384_C:50
FS_5	A07	72132952	A07_72132952	4.92281e-07	6.30779	intergenic	evm.model.Gh_A07G1766(dist=21430),evm.model.Gh_A07G1767(dist=60439)	(AT1G79430|Homeodomain-like superfamily protein|) (AT4G12650|Endomembrane protein 70 protein family| IPR004240|Nonaspanin (TM9SF))	C:463_T:67
FS_7	A07	72132952	A07_72132952	3.79391e-06	5.42091	intergenic	evm.model.Gh_A07G1766(dist=21430),evm.model.Gh_A07G1767(dist=60439)	(AT1G79430|Homeodomain-like superfamily protein|) (AT4G12650|Endomembrane protein 70 protein family| IPR004240|Nonaspanin (TM9SF))	C:463_T:67
FS_5	A07	72133116	A07_72133116	6.50458e-07	6.18678	intergenic	evm.model.Gh_A07G1766(dist=21594),evm.model.Gh_A07G1767(dist=60275)	(AT1G79430|Homeodomain-like superfamily protein|) (AT4G12650|Endomembrane protein 70 protein family| IPR004240|Nonaspanin (TM9SF))	G:463_A:67
SI_1	A07	72139804	A07_72139804	8.63185e-07	6.0639	intergenic	evm.model.Gh_A07G1766(dist=28282),evm.model.Gh_A07G1767(dist=53587)	(AT1G79430|Homeodomain-like superfamily protein|) (AT4G12650|Endomembrane protein 70 protein family| IPR004240|Nonaspanin (TM9SF))	T:473_C:83
SI_1	A07	72139823	A07_72139823	8.47647e-07	6.07179	intergenic	evm.model.Gh_A07G1766(dist=28301),evm.model.Gh_A07G1767(dist=53568)	(AT1G79430|Homeodomain-like superfamily protein|) (AT4G12650|Endomembrane protein 70 protein family| IPR004240|Nonaspanin (TM9SF))	A:486_G:68
FL_7	A07	72139823	A07_72139823	1.59061e-06	5.79844	intergenic	evm.model.Gh_A07G1766(dist=28301),evm.model.Gh_A07G1767(dist=53568)	(AT1G79430|Homeodomain-like superfamily protein|) (AT4G12650|Endomembrane protein 70 protein family| IPR004240|Nonaspanin (TM9SF))	A:486_G:68
FS_3	A07	72139823	A07_72139823	2.31333e-06	5.63576	intergenic	evm.model.Gh_A07G1766(dist=28301),evm.model.Gh_A07G1767(dist=53568)	(AT1G79430|Homeodomain-like superfamily protein|) (AT4G12650|Endomembrane protein 70 protein family| IPR004240|Nonaspanin (TM9SF))	A:486_G:68
FS_7	A07	72139823	A07_72139823	4.98886e-06	5.302	intergenic	evm.model.Gh_A07G1766(dist=28301),evm.model.Gh_A07G1767(dist=53568)	(AT1G79430|Homeodomain-like superfamily protein|) (AT4G12650|Endomembrane protein 70 protein family| IPR004240|Nonaspanin (TM9SF))	A:486_G:68
SI_1	A07	72184095	A07_72184095	2.78049e-09	8.55588	intergenic	evm.model.Gh_A07G1766(dist=72573),evm.model.Gh_A07G1767(dist=9296)	(AT1G79430|Homeodomain-like superfamily protein|) (AT4G12650|Endomembrane protein 70 protein family| IPR004240|Nonaspanin (TM9SF))	G:393_A:53
SI_4	A07	72184095	A07_72184095	1.84739e-07	6.73344	intergenic	evm.model.Gh_A07G1766(dist=72573),evm.model.Gh_A07G1767(dist=9296)	(AT1G79430|Homeodomain-like superfamily protein|) (AT4G12650|Endomembrane protein 70 protein family| IPR004240|Nonaspanin (TM9SF))	G:393_A:53
SI_5	A07	72184095	A07_72184095	1.92164e-07	6.71633	intergenic	evm.model.Gh_A07G1766(dist=72573),evm.model.Gh_A07G1767(dist=9296)	(AT1G79430|Homeodomain-like superfamily protein|) (AT4G12650|Endomembrane protein 70 protein family| IPR004240|Nonaspanin (TM9SF))	G:393_A:53
BW_5	A07	72184095	A07_72184095	3.33797e-07	6.47652	intergenic	evm.model.Gh_A07G1766(dist=72573),evm.model.Gh_A07G1767(dist=9296)	(AT1G79430|Homeodomain-like superfamily protein|) (AT4G12650|Endomembrane protein 70 protein family| IPR004240|Nonaspanin (TM9SF))	G:393_A:53
SI_6	A07	72184095	A07_72184095	3.52085e-07	6.45335	intergenic	evm.model.Gh_A07G1766(dist=72573),evm.model.Gh_A07G1767(dist=9296)	(AT1G79430|Homeodomain-like superfamily protein|) (AT4G12650|Endomembrane protein 70 protein family| IPR004240|Nonaspanin (TM9SF))	G:393_A:53
SI_2	A07	72184095	A07_72184095	3.84452e-07	6.41516	intergenic	evm.model.Gh_A07G1766(dist=72573),evm.model.Gh_A07G1767(dist=9296)	(AT1G79430|Homeodomain-like superfamily protein|) (AT4G12650|Endomembrane protein 70 protein family| IPR004240|Nonaspanin (TM9SF))	G:393_A:53
SI_8	A07	72184095	A07_72184095	6.14923e-07	6.21118	intergenic	evm.model.Gh_A07G1766(dist=72573),evm.model.Gh_A07G1767(dist=9296)	(AT1G79430|Homeodomain-like superfamily protein|) (AT4G12650|Endomembrane protein 70 protein family| IPR004240|Nonaspanin (TM9SF))	G:393_A:53
SI_7	A07	72184095	A07_72184095	1.00031e-06	5.99986	intergenic	evm.model.Gh_A07G1766(dist=72573),evm.model.Gh_A07G1767(dist=9296)	(AT1G79430|Homeodomain-like superfamily protein|) (AT4G12650|Endomembrane protein 70 protein family| IPR004240|Nonaspanin (TM9SF))	G:393_A:53
BW_1	A07	72184095	A07_72184095	1.26718e-06	5.89716	intergenic	evm.model.Gh_A07G1766(dist=72573),evm.model.Gh_A07G1767(dist=9296)	(AT1G79430|Homeodomain-like superfamily protein|) (AT4G12650|Endomembrane protein 70 protein family| IPR004240|Nonaspanin (TM9SF))	G:393_A:53
SI_9	A07	72184095	A07_72184095	1.97431e-06	5.70458	intergenic	evm.model.Gh_A07G1766(dist=72573),evm.model.Gh_A07G1767(dist=9296)	(AT1G79430|Homeodomain-like superfamily protein|) (AT4G12650|Endomembrane protein 70 protein family| IPR004240|Nonaspanin (TM9SF))	G:393_A:53
BW_2	A07	72184095	A07_72184095	3.80843e-06	5.41925	intergenic	evm.model.Gh_A07G1766(dist=72573),evm.model.Gh_A07G1767(dist=9296)	(AT1G79430|Homeodomain-like superfamily protein|) (AT4G12650|Endomembrane protein 70 protein family| IPR004240|Nonaspanin (TM9SF))	G:393_A:53
BW_blup	A07	72184095	A07_72184095	4.32e-06	5.36454	intergenic	evm.model.Gh_A07G1766(dist=72573),evm.model.Gh_A07G1767(dist=9296)	(AT1G79430|Homeodomain-like superfamily protein|) (AT4G12650|Endomembrane protein 70 protein family| IPR004240|Nonaspanin (TM9SF))	G:393_A:53
SI_blup	A07	72184095	A07_72184095	1.3747e-08	7.86179	intergenic	evm.model.Gh_A07G1766(dist=72573),evm.model.Gh_A07G1767(dist=9296)	(AT1G79430|Homeodomain-like superfamily protein|) (AT4G12650|Endomembrane protein 70 protein family| IPR004240|Nonaspanin (TM9SF))	G:393_A:53
SI_1	A07	72184353	A07_72184353	3.33778e-08	7.47654	intergenic	evm.model.Gh_A07G1766(dist=72831),evm.model.Gh_A07G1767(dist=9038)	(AT1G79430|Homeodomain-like superfamily protein|) (AT4G12650|Endomembrane protein 70 protein family| IPR004240|Nonaspanin (TM9SF))	A:385_G:61
BW_5	A07	72184353	A07_72184353	4.80258e-07	6.31853	intergenic	evm.model.Gh_A07G1766(dist=72831),evm.model.Gh_A07G1767(dist=9038)	(AT1G79430|Homeodomain-like superfamily protein|) (AT4G12650|Endomembrane protein 70 protein family| IPR004240|Nonaspanin (TM9SF))	A:385_G:61
BW_2	A07	72184353	A07_72184353	8.7132e-07	6.05982	intergenic	evm.model.Gh_A07G1766(dist=72831),evm.model.Gh_A07G1767(dist=9038)	(AT1G79430|Homeodomain-like superfamily protein|) (AT4G12650|Endomembrane protein 70 protein family| IPR004240|Nonaspanin (TM9SF))	A:385_G:61
SI_2	A07	72184353	A07_72184353	1.37374e-06	5.8621	intergenic	evm.model.Gh_A07G1766(dist=72831),evm.model.Gh_A07G1767(dist=9038)	(AT1G79430|Homeodomain-like superfamily protein|) (AT4G12650|Endomembrane protein 70 protein family| IPR004240|Nonaspanin (TM9SF))	A:385_G:61
SI_5	A07	72184353	A07_72184353	1.47816e-06	5.83028	intergenic	evm.model.Gh_A07G1766(dist=72831),evm.model.Gh_A07G1767(dist=9038)	(AT1G79430|Homeodomain-like superfamily protein|) (AT4G12650|Endomembrane protein 70 protein family| IPR004240|Nonaspanin (TM9SF))	A:385_G:61
SI_6	A07	72184353	A07_72184353	2.06529e-06	5.68502	intergenic	evm.model.Gh_A07G1766(dist=72831),evm.model.Gh_A07G1767(dist=9038)	(AT1G79430|Homeodomain-like superfamily protein|) (AT4G12650|Endomembrane protein 70 protein family| IPR004240|Nonaspanin (TM9SF))	A:385_G:61
SI_4	A07	72184353	A07_72184353	2.37083e-06	5.6251	intergenic	evm.model.Gh_A07G1766(dist=72831),evm.model.Gh_A07G1767(dist=9038)	(AT1G79430|Homeodomain-like superfamily protein|) (AT4G12650|Endomembrane protein 70 protein family| IPR004240|Nonaspanin (TM9SF))	A:385_G:61
BW_1	A07	72184353	A07_72184353	3.55273e-06	5.44944	intergenic	evm.model.Gh_A07G1766(dist=72831),evm.model.Gh_A07G1767(dist=9038)	(AT1G79430|Homeodomain-like superfamily protein|) (AT4G12650|Endomembrane protein 70 protein family| IPR004240|Nonaspanin (TM9SF))	A:385_G:61
BW_blup	A07	72184353	A07_72184353	4.89e-06	5.31062	intergenic	evm.model.Gh_A07G1766(dist=72831),evm.model.Gh_A07G1767(dist=9038)	(AT1G79430|Homeodomain-like superfamily protein|) (AT4G12650|Endomembrane protein 70 protein family| IPR004240|Nonaspanin (TM9SF))	A:385_G:61
SI_blup	A07	72184353	A07_72184353	1.95176e-07	6.70957	intergenic	evm.model.Gh_A07G1766(dist=72831),evm.model.Gh_A07G1767(dist=9038)	(AT1G79430|Homeodomain-like superfamily protein|) (AT4G12650|Endomembrane protein 70 protein family| IPR004240|Nonaspanin (TM9SF))	A:385_G:61
SI_1	A07	72184393	A07_72184393	1.58861e-07	6.79898	intergenic	evm.model.Gh_A07G1766(dist=72871),evm.model.Gh_A07G1767(dist=8998)	(AT1G79430|Homeodomain-like superfamily protein|) (AT4G12650|Endomembrane protein 70 protein family| IPR004240|Nonaspanin (TM9SF))	C:383_T:61
BW_5	A07	72184393	A07_72184393	8.94858e-07	6.04825	intergenic	evm.model.Gh_A07G1766(dist=72871),evm.model.Gh_A07G1767(dist=8998)	(AT1G79430|Homeodomain-like superfamily protein|) (AT4G12650|Endomembrane protein 70 protein family| IPR004240|Nonaspanin (TM9SF))	C:383_T:61
BW_2	A07	72184393	A07_72184393	3.04466e-06	5.51646	intergenic	evm.model.Gh_A07G1766(dist=72871),evm.model.Gh_A07G1767(dist=8998)	(AT1G79430|Homeodomain-like superfamily protein|) (AT4G12650|Endomembrane protein 70 protein family| IPR004240|Nonaspanin (TM9SF))	C:383_T:61
SI_5	A07	72184393	A07_72184393	3.73187e-06	5.42807	intergenic	evm.model.Gh_A07G1766(dist=72871),evm.model.Gh_A07G1767(dist=8998)	(AT1G79430|Homeodomain-like superfamily protein|) (AT4G12650|Endomembrane protein 70 protein family| IPR004240|Nonaspanin (TM9SF))	C:383_T:61
SI_blup	A07	72184393	A07_72184393	1.02105e-06	5.99095	intergenic	evm.model.Gh_A07G1766(dist=72871),evm.model.Gh_A07G1767(dist=8998)	(AT1G79430|Homeodomain-like superfamily protein|) (AT4G12650|Endomembrane protein 70 protein family| IPR004240|Nonaspanin (TM9SF))	C:383_T:61
SI_1	A07	72212646	A07_72212646	3.43611e-07	6.46393	intergenic	evm.model.Gh_A07G1769(dist=5692),evm.model.Gh_A07G1770(dist=70817)	(AT4G12780|Chaperone DnaJ-domain superfamily protein| IPR001623|DnaJ domain) (AT3G25520|ribosomal protein L5| IPR005485|Ribosomal protein L5 eukaryotic/L18 archaeal; IPR025607|Ribosomal protein L5 eukaryotic/L18 archaeal, C-terminal)	C:410_T:56
FS_7	A07	72227534	A07_72227534	3.8238e-07	6.4175	intergenic	evm.model.Gh_A07G1769(dist=20580),evm.model.Gh_A07G1770(dist=55929)	(AT4G12780|Chaperone DnaJ-domain superfamily protein| IPR001623|DnaJ domain) (AT3G25520|ribosomal protein L5| IPR005485|Ribosomal protein L5 eukaryotic/L18 archaeal; IPR025607|Ribosomal protein L5 eukaryotic/L18 archaeal, C-terminal)	T:493_C:59
SI_1	A07	72227534	A07_72227534	4.2947e-07	6.36707	intergenic	evm.model.Gh_A07G1769(dist=20580),evm.model.Gh_A07G1770(dist=55929)	(AT4G12780|Chaperone DnaJ-domain superfamily protein| IPR001623|DnaJ domain) (AT3G25520|ribosomal protein L5| IPR005485|Ribosomal protein L5 eukaryotic/L18 archaeal; IPR025607|Ribosomal protein L5 eukaryotic/L18 archaeal, C-terminal)	T:493_C:59
FS_3	A07	72227534	A07_72227534	8.64161e-07	6.06341	intergenic	evm.model.Gh_A07G1769(dist=20580),evm.model.Gh_A07G1770(dist=55929)	(AT4G12780|Chaperone DnaJ-domain superfamily protein| IPR001623|DnaJ domain) (AT3G25520|ribosomal protein L5| IPR005485|Ribosomal protein L5 eukaryotic/L18 archaeal; IPR025607|Ribosomal protein L5 eukaryotic/L18 archaeal, C-terminal)	T:493_C:59
FS_5	A07	72227534	A07_72227534	1.17364e-06	5.93046	intergenic	evm.model.Gh_A07G1769(dist=20580),evm.model.Gh_A07G1770(dist=55929)	(AT4G12780|Chaperone DnaJ-domain superfamily protein| IPR001623|DnaJ domain) (AT3G25520|ribosomal protein L5| IPR005485|Ribosomal protein L5 eukaryotic/L18 archaeal; IPR025607|Ribosomal protein L5 eukaryotic/L18 archaeal, C-terminal)	T:493_C:59
FS_8	A07	72227534	A07_72227534	1.31348e-06	5.88158	intergenic	evm.model.Gh_A07G1769(dist=20580),evm.model.Gh_A07G1770(dist=55929)	(AT4G12780|Chaperone DnaJ-domain superfamily protein| IPR001623|DnaJ domain) (AT3G25520|ribosomal protein L5| IPR005485|Ribosomal protein L5 eukaryotic/L18 archaeal; IPR025607|Ribosomal protein L5 eukaryotic/L18 archaeal, C-terminal)	T:493_C:59
SI_6	A07	72227534	A07_72227534	2.47617e-06	5.60622	intergenic	evm.model.Gh_A07G1769(dist=20580),evm.model.Gh_A07G1770(dist=55929)	(AT4G12780|Chaperone DnaJ-domain superfamily protein| IPR001623|DnaJ domain) (AT3G25520|ribosomal protein L5| IPR005485|Ribosomal protein L5 eukaryotic/L18 archaeal; IPR025607|Ribosomal protein L5 eukaryotic/L18 archaeal, C-terminal)	T:493_C:59
SI_5	A07	72227534	A07_72227534	3.57398e-06	5.44685	intergenic	evm.model.Gh_A07G1769(dist=20580),evm.model.Gh_A07G1770(dist=55929)	(AT4G12780|Chaperone DnaJ-domain superfamily protein| IPR001623|DnaJ domain) (AT3G25520|ribosomal protein L5| IPR005485|Ribosomal protein L5 eukaryotic/L18 archaeal; IPR025607|Ribosomal protein L5 eukaryotic/L18 archaeal, C-terminal)	T:493_C:59
FS_7	A07	72227542	A07_72227542	1.96349e-07	6.70697	intergenic	evm.model.Gh_A07G1769(dist=20588),evm.model.Gh_A07G1770(dist=55921)	(AT4G12780|Chaperone DnaJ-domain superfamily protein| IPR001623|DnaJ domain) (AT3G25520|ribosomal protein L5| IPR005485|Ribosomal protein L5 eukaryotic/L18 archaeal; IPR025607|Ribosomal protein L5 eukaryotic/L18 archaeal, C-terminal)	G:496_A:60
FS_3	A07	72227542	A07_72227542	7.33771e-07	6.13444	intergenic	evm.model.Gh_A07G1769(dist=20588),evm.model.Gh_A07G1770(dist=55921)	(AT4G12780|Chaperone DnaJ-domain superfamily protein| IPR001623|DnaJ domain) (AT3G25520|ribosomal protein L5| IPR005485|Ribosomal protein L5 eukaryotic/L18 archaeal; IPR025607|Ribosomal protein L5 eukaryotic/L18 archaeal, C-terminal)	G:496_A:60
SI_1	A07	72227542	A07_72227542	9.66498e-07	6.0148	intergenic	evm.model.Gh_A07G1769(dist=20588),evm.model.Gh_A07G1770(dist=55921)	(AT4G12780|Chaperone DnaJ-domain superfamily protein| IPR001623|DnaJ domain) (AT3G25520|ribosomal protein L5| IPR005485|Ribosomal protein L5 eukaryotic/L18 archaeal; IPR025607|Ribosomal protein L5 eukaryotic/L18 archaeal, C-terminal)	G:496_A:60
FS_5	A07	72227542	A07_72227542	1.0258e-06	5.98894	intergenic	evm.model.Gh_A07G1769(dist=20588),evm.model.Gh_A07G1770(dist=55921)	(AT4G12780|Chaperone DnaJ-domain superfamily protein| IPR001623|DnaJ domain) (AT3G25520|ribosomal protein L5| IPR005485|Ribosomal protein L5 eukaryotic/L18 archaeal; IPR025607|Ribosomal protein L5 eukaryotic/L18 archaeal, C-terminal)	G:496_A:60
SI_6	A07	72227542	A07_72227542	1.05815e-06	5.97545	intergenic	evm.model.Gh_A07G1769(dist=20588),evm.model.Gh_A07G1770(dist=55921)	(AT4G12780|Chaperone DnaJ-domain superfamily protein| IPR001623|DnaJ domain) (AT3G25520|ribosomal protein L5| IPR005485|Ribosomal protein L5 eukaryotic/L18 archaeal; IPR025607|Ribosomal protein L5 eukaryotic/L18 archaeal, C-terminal)	G:496_A:60
FS_8	A07	72227542	A07_72227542	1.42474e-06	5.84626	intergenic	evm.model.Gh_A07G1769(dist=20588),evm.model.Gh_A07G1770(dist=55921)	(AT4G12780|Chaperone DnaJ-domain superfamily protein| IPR001623|DnaJ domain) (AT3G25520|ribosomal protein L5| IPR005485|Ribosomal protein L5 eukaryotic/L18 archaeal; IPR025607|Ribosomal protein L5 eukaryotic/L18 archaeal, C-terminal)	G:496_A:60
SI_5	A07	72227542	A07_72227542	3.71761e-06	5.42974	intergenic	evm.model.Gh_A07G1769(dist=20588),evm.model.Gh_A07G1770(dist=55921)	(AT4G12780|Chaperone DnaJ-domain superfamily protein| IPR001623|DnaJ domain) (AT3G25520|ribosomal protein L5| IPR005485|Ribosomal protein L5 eukaryotic/L18 archaeal; IPR025607|Ribosomal protein L5 eukaryotic/L18 archaeal, C-terminal)	G:496_A:60
FS_7	A07	72227554	A07_72227554	1.96349e-07	6.70697	intergenic	evm.model.Gh_A07G1769(dist=20600),evm.model.Gh_A07G1770(dist=55909)	(AT4G12780|Chaperone DnaJ-domain superfamily protein| IPR001623|DnaJ domain) (AT3G25520|ribosomal protein L5| IPR005485|Ribosomal protein L5 eukaryotic/L18 archaeal; IPR025607|Ribosomal protein L5 eukaryotic/L18 archaeal, C-terminal)	G:496_A:60
FS_3	A07	72227554	A07_72227554	7.33771e-07	6.13444	intergenic	evm.model.Gh_A07G1769(dist=20600),evm.model.Gh_A07G1770(dist=55909)	(AT4G12780|Chaperone DnaJ-domain superfamily protein| IPR001623|DnaJ domain) (AT3G25520|ribosomal protein L5| IPR005485|Ribosomal protein L5 eukaryotic/L18 archaeal; IPR025607|Ribosomal protein L5 eukaryotic/L18 archaeal, C-terminal)	G:496_A:60
SI_1	A07	72227554	A07_72227554	9.66498e-07	6.0148	intergenic	evm.model.Gh_A07G1769(dist=20600),evm.model.Gh_A07G1770(dist=55909)	(AT4G12780|Chaperone DnaJ-domain superfamily protein| IPR001623|DnaJ domain) (AT3G25520|ribosomal protein L5| IPR005485|Ribosomal protein L5 eukaryotic/L18 archaeal; IPR025607|Ribosomal protein L5 eukaryotic/L18 archaeal, C-terminal)	G:496_A:60
FS_5	A07	72227554	A07_72227554	1.0258e-06	5.98894	intergenic	evm.model.Gh_A07G1769(dist=20600),evm.model.Gh_A07G1770(dist=55909)	(AT4G12780|Chaperone DnaJ-domain superfamily protein| IPR001623|DnaJ domain) (AT3G25520|ribosomal protein L5| IPR005485|Ribosomal protein L5 eukaryotic/L18 archaeal; IPR025607|Ribosomal protein L5 eukaryotic/L18 archaeal, C-terminal)	G:496_A:60
SI_6	A07	72227554	A07_72227554	1.05815e-06	5.97545	intergenic	evm.model.Gh_A07G1769(dist=20600),evm.model.Gh_A07G1770(dist=55909)	(AT4G12780|Chaperone DnaJ-domain superfamily protein| IPR001623|DnaJ domain) (AT3G25520|ribosomal protein L5| IPR005485|Ribosomal protein L5 eukaryotic/L18 archaeal; IPR025607|Ribosomal protein L5 eukaryotic/L18 archaeal, C-terminal)	G:496_A:60
FS_8	A07	72227554	A07_72227554	1.42474e-06	5.84626	intergenic	evm.model.Gh_A07G1769(dist=20600),evm.model.Gh_A07G1770(dist=55909)	(AT4G12780|Chaperone DnaJ-domain superfamily protein| IPR001623|DnaJ domain) (AT3G25520|ribosomal protein L5| IPR005485|Ribosomal protein L5 eukaryotic/L18 archaeal; IPR025607|Ribosomal protein L5 eukaryotic/L18 archaeal, C-terminal)	G:496_A:60
SI_5	A07	72227554	A07_72227554	3.71761e-06	5.42974	intergenic	evm.model.Gh_A07G1769(dist=20600),evm.model.Gh_A07G1770(dist=55909)	(AT4G12780|Chaperone DnaJ-domain superfamily protein| IPR001623|DnaJ domain) (AT3G25520|ribosomal protein L5| IPR005485|Ribosomal protein L5 eukaryotic/L18 archaeal; IPR025607|Ribosomal protein L5 eukaryotic/L18 archaeal, C-terminal)	G:496_A:60
FL_8	A07	72250645	A07_72250645	2.67392e-07	6.57285	intergenic	evm.model.Gh_A07G1769(dist=43691),evm.model.Gh_A07G1770(dist=32818)	(AT4G12780|Chaperone DnaJ-domain superfamily protein| IPR001623|DnaJ domain) (AT3G25520|ribosomal protein L5| IPR005485|Ribosomal protein L5 eukaryotic/L18 archaeal; IPR025607|Ribosomal protein L5 eukaryotic/L18 archaeal, C-terminal)	G:503_A:75
SI_1	A07	72250645	A07_72250645	4.30479e-07	6.36605	intergenic	evm.model.Gh_A07G1769(dist=43691),evm.model.Gh_A07G1770(dist=32818)	(AT4G12780|Chaperone DnaJ-domain superfamily protein| IPR001623|DnaJ domain) (AT3G25520|ribosomal protein L5| IPR005485|Ribosomal protein L5 eukaryotic/L18 archaeal; IPR025607|Ribosomal protein L5 eukaryotic/L18 archaeal, C-terminal)	G:503_A:75
FL_5	A07	72250645	A07_72250645	1.29914e-06	5.88634	intergenic	evm.model.Gh_A07G1769(dist=43691),evm.model.Gh_A07G1770(dist=32818)	(AT4G12780|Chaperone DnaJ-domain superfamily protein| IPR001623|DnaJ domain) (AT3G25520|ribosomal protein L5| IPR005485|Ribosomal protein L5 eukaryotic/L18 archaeal; IPR025607|Ribosomal protein L5 eukaryotic/L18 archaeal, C-terminal)	G:503_A:75
FS_4	A07	72250645	A07_72250645	2.3263e-06	5.63333	intergenic	evm.model.Gh_A07G1769(dist=43691),evm.model.Gh_A07G1770(dist=32818)	(AT4G12780|Chaperone DnaJ-domain superfamily protein| IPR001623|DnaJ domain) (AT3G25520|ribosomal protein L5| IPR005485|Ribosomal protein L5 eukaryotic/L18 archaeal; IPR025607|Ribosomal protein L5 eukaryotic/L18 archaeal, C-terminal)	G:503_A:75
FL_7	A07	72250645	A07_72250645	3.02624e-06	5.5191	intergenic	evm.model.Gh_A07G1769(dist=43691),evm.model.Gh_A07G1770(dist=32818)	(AT4G12780|Chaperone DnaJ-domain superfamily protein| IPR001623|DnaJ domain) (AT3G25520|ribosomal protein L5| IPR005485|Ribosomal protein L5 eukaryotic/L18 archaeal; IPR025607|Ribosomal protein L5 eukaryotic/L18 archaeal, C-terminal)	G:503_A:75
SI_1	A07	72250787	A07_72250787	5.5593e-07	6.25498	intergenic	evm.model.Gh_A07G1769(dist=43833),evm.model.Gh_A07G1770(dist=32676)	(AT4G12780|Chaperone DnaJ-domain superfamily protein| IPR001623|DnaJ domain) (AT3G25520|ribosomal protein L5| IPR005485|Ribosomal protein L5 eukaryotic/L18 archaeal; IPR025607|Ribosomal protein L5 eukaryotic/L18 archaeal, C-terminal)	A:506_G:74
FL_8	A07	72250787	A07_72250787	7.14225e-07	6.14616	intergenic	evm.model.Gh_A07G1769(dist=43833),evm.model.Gh_A07G1770(dist=32676)	(AT4G12780|Chaperone DnaJ-domain superfamily protein| IPR001623|DnaJ domain) (AT3G25520|ribosomal protein L5| IPR005485|Ribosomal protein L5 eukaryotic/L18 archaeal; IPR025607|Ribosomal protein L5 eukaryotic/L18 archaeal, C-terminal)	A:506_G:74
FS_4	A07	72250787	A07_72250787	2.92621e-06	5.53369	intergenic	evm.model.Gh_A07G1769(dist=43833),evm.model.Gh_A07G1770(dist=32676)	(AT4G12780|Chaperone DnaJ-domain superfamily protein| IPR001623|DnaJ domain) (AT3G25520|ribosomal protein L5| IPR005485|Ribosomal protein L5 eukaryotic/L18 archaeal; IPR025607|Ribosomal protein L5 eukaryotic/L18 archaeal, C-terminal)	A:506_G:74
FL_5	A07	72250787	A07_72250787	3.03198e-06	5.51827	intergenic	evm.model.Gh_A07G1769(dist=43833),evm.model.Gh_A07G1770(dist=32676)	(AT4G12780|Chaperone DnaJ-domain superfamily protein| IPR001623|DnaJ domain) (AT3G25520|ribosomal protein L5| IPR005485|Ribosomal protein L5 eukaryotic/L18 archaeal; IPR025607|Ribosomal protein L5 eukaryotic/L18 archaeal, C-terminal)	A:506_G:74
FS_5	A07	72252615	A07_72252615	3.801e-06	5.4201	intergenic	evm.model.Gh_A07G1769(dist=45661),evm.model.Gh_A07G1770(dist=30848)	(AT4G12780|Chaperone DnaJ-domain superfamily protein| IPR001623|DnaJ domain) (AT3G25520|ribosomal protein L5| IPR005485|Ribosomal protein L5 eukaryotic/L18 archaeal; IPR025607|Ribosomal protein L5 eukaryotic/L18 archaeal, C-terminal)	T:443_C:71
FS_3	A07	72252615	A07_72252615	4.86241e-06	5.31315	intergenic	evm.model.Gh_A07G1769(dist=45661),evm.model.Gh_A07G1770(dist=30848)	(AT4G12780|Chaperone DnaJ-domain superfamily protein| IPR001623|DnaJ domain) (AT3G25520|ribosomal protein L5| IPR005485|Ribosomal protein L5 eukaryotic/L18 archaeal; IPR025607|Ribosomal protein L5 eukaryotic/L18 archaeal, C-terminal)	T:443_C:71
SI_8	A07	72264225	A07_72264225	5.92746e-08	7.22713	intergenic	evm.model.Gh_A07G1769(dist=57271),evm.model.Gh_A07G1770(dist=19238)	(AT4G12780|Chaperone DnaJ-domain superfamily protein| IPR001623|DnaJ domain) (AT3G25520|ribosomal protein L5| IPR005485|Ribosomal protein L5 eukaryotic/L18 archaeal; IPR025607|Ribosomal protein L5 eukaryotic/L18 archaeal, C-terminal)	T:507_C:65
SI_5	A07	72264225	A07_72264225	1.25718e-06	5.9006	intergenic	evm.model.Gh_A07G1769(dist=57271),evm.model.Gh_A07G1770(dist=19238)	(AT4G12780|Chaperone DnaJ-domain superfamily protein| IPR001623|DnaJ domain) (AT3G25520|ribosomal protein L5| IPR005485|Ribosomal protein L5 eukaryotic/L18 archaeal; IPR025607|Ribosomal protein L5 eukaryotic/L18 archaeal, C-terminal)	T:507_C:65
SI_8	A07	72264412	A07_72264412	5.92746e-08	7.22713	intergenic	evm.model.Gh_A07G1769(dist=57458),evm.model.Gh_A07G1770(dist=19051)	(AT4G12780|Chaperone DnaJ-domain superfamily protein| IPR001623|DnaJ domain) (AT3G25520|ribosomal protein L5| IPR005485|Ribosomal protein L5 eukaryotic/L18 archaeal; IPR025607|Ribosomal protein L5 eukaryotic/L18 archaeal, C-terminal)	C:507_T:65
SI_5	A07	72264412	A07_72264412	1.25718e-06	5.9006	intergenic	evm.model.Gh_A07G1769(dist=57458),evm.model.Gh_A07G1770(dist=19051)	(AT4G12780|Chaperone DnaJ-domain superfamily protein| IPR001623|DnaJ domain) (AT3G25520|ribosomal protein L5| IPR005485|Ribosomal protein L5 eukaryotic/L18 archaeal; IPR025607|Ribosomal protein L5 eukaryotic/L18 archaeal, C-terminal)	C:507_T:65
SI_8	A07	72268136	A07_72268136	2.76667e-06	5.55804	intergenic	evm.model.Gh_A07G1769(dist=61182),evm.model.Gh_A07G1770(dist=15327)	(AT4G12780|Chaperone DnaJ-domain superfamily protein| IPR001623|DnaJ domain) (AT3G25520|ribosomal protein L5| IPR005485|Ribosomal protein L5 eukaryotic/L18 archaeal; IPR025607|Ribosomal protein L5 eukaryotic/L18 archaeal, C-terminal)	C:487_T:63
SI_4	A07	72268136	A07_72268136	4.36419e-06	5.3601	intergenic	evm.model.Gh_A07G1769(dist=61182),evm.model.Gh_A07G1770(dist=15327)	(AT4G12780|Chaperone DnaJ-domain superfamily protein| IPR001623|DnaJ domain) (AT3G25520|ribosomal protein L5| IPR005485|Ribosomal protein L5 eukaryotic/L18 archaeal; IPR025607|Ribosomal protein L5 eukaryotic/L18 archaeal, C-terminal)	C:487_T:63
SI_8	A07	72268137	A07_72268137	1.99339e-06	5.70041	intergenic	evm.model.Gh_A07G1769(dist=61183),evm.model.Gh_A07G1770(dist=15326)	(AT4G12780|Chaperone DnaJ-domain superfamily protein| IPR001623|DnaJ domain) (AT3G25520|ribosomal protein L5| IPR005485|Ribosomal protein L5 eukaryotic/L18 archaeal; IPR025607|Ribosomal protein L5 eukaryotic/L18 archaeal, C-terminal)	A:487_C:63
SI_4	A07	72268137	A07_72268137	4.84023e-06	5.31513	intergenic	evm.model.Gh_A07G1769(dist=61183),evm.model.Gh_A07G1770(dist=15326)	(AT4G12780|Chaperone DnaJ-domain superfamily protein| IPR001623|DnaJ domain) (AT3G25520|ribosomal protein L5| IPR005485|Ribosomal protein L5 eukaryotic/L18 archaeal; IPR025607|Ribosomal protein L5 eukaryotic/L18 archaeal, C-terminal)	A:487_C:63
SI_8	A07	72268161	A07_72268161	1.44533e-06	5.84003	intergenic	evm.model.Gh_A07G1769(dist=61207),evm.model.Gh_A07G1770(dist=15302)	(AT4G12780|Chaperone DnaJ-domain superfamily protein| IPR001623|DnaJ domain) (AT3G25520|ribosomal protein L5| IPR005485|Ribosomal protein L5 eukaryotic/L18 archaeal; IPR025607|Ribosomal protein L5 eukaryotic/L18 archaeal, C-terminal)	G:488_A:62
SI_4	A07	72268161	A07_72268161	2.9731e-06	5.52679	intergenic	evm.model.Gh_A07G1769(dist=61207),evm.model.Gh_A07G1770(dist=15302)	(AT4G12780|Chaperone DnaJ-domain superfamily protein| IPR001623|DnaJ domain) (AT3G25520|ribosomal protein L5| IPR005485|Ribosomal protein L5 eukaryotic/L18 archaeal; IPR025607|Ribosomal protein L5 eukaryotic/L18 archaeal, C-terminal)	G:488_A:62
SI_1	A07	72268161	A07_72268161	4.06548e-06	5.39089	intergenic	evm.model.Gh_A07G1769(dist=61207),evm.model.Gh_A07G1770(dist=15302)	(AT4G12780|Chaperone DnaJ-domain superfamily protein| IPR001623|DnaJ domain) (AT3G25520|ribosomal protein L5| IPR005485|Ribosomal protein L5 eukaryotic/L18 archaeal; IPR025607|Ribosomal protein L5 eukaryotic/L18 archaeal, C-terminal)	G:488_A:62
FS_5	A07	72268227	A07_72268227	1.6997e-08	7.76963	intergenic	evm.model.Gh_A07G1769(dist=61273),evm.model.Gh_A07G1770(dist=15236)	(AT4G12780|Chaperone DnaJ-domain superfamily protein| IPR001623|DnaJ domain) (AT3G25520|ribosomal protein L5| IPR005485|Ribosomal protein L5 eukaryotic/L18 archaeal; IPR025607|Ribosomal protein L5 eukaryotic/L18 archaeal, C-terminal)	G:503_A:79
FS_4	A07	72268227	A07_72268227	4.73439e-08	7.32474	intergenic	evm.model.Gh_A07G1769(dist=61273),evm.model.Gh_A07G1770(dist=15236)	(AT4G12780|Chaperone DnaJ-domain superfamily protein| IPR001623|DnaJ domain) (AT3G25520|ribosomal protein L5| IPR005485|Ribosomal protein L5 eukaryotic/L18 archaeal; IPR025607|Ribosomal protein L5 eukaryotic/L18 archaeal, C-terminal)	G:503_A:79
FS_3	A07	72268227	A07_72268227	7.15592e-08	7.14533	intergenic	evm.model.Gh_A07G1769(dist=61273),evm.model.Gh_A07G1770(dist=15236)	(AT4G12780|Chaperone DnaJ-domain superfamily protein| IPR001623|DnaJ domain) (AT3G25520|ribosomal protein L5| IPR005485|Ribosomal protein L5 eukaryotic/L18 archaeal; IPR025607|Ribosomal protein L5 eukaryotic/L18 archaeal, C-terminal)	G:503_A:79
FL_5	A07	72268227	A07_72268227	1.7089e-06	5.76728	intergenic	evm.model.Gh_A07G1769(dist=61273),evm.model.Gh_A07G1770(dist=15236)	(AT4G12780|Chaperone DnaJ-domain superfamily protein| IPR001623|DnaJ domain) (AT3G25520|ribosomal protein L5| IPR005485|Ribosomal protein L5 eukaryotic/L18 archaeal; IPR025607|Ribosomal protein L5 eukaryotic/L18 archaeal, C-terminal)	G:503_A:79
FS_8	A07	72268227	A07_72268227	1.72032e-06	5.76439	intergenic	evm.model.Gh_A07G1769(dist=61273),evm.model.Gh_A07G1770(dist=15236)	(AT4G12780|Chaperone DnaJ-domain superfamily protein| IPR001623|DnaJ domain) (AT3G25520|ribosomal protein L5| IPR005485|Ribosomal protein L5 eukaryotic/L18 archaeal; IPR025607|Ribosomal protein L5 eukaryotic/L18 archaeal, C-terminal)	G:503_A:79
FL_7	A07	72268227	A07_72268227	1.75903e-06	5.75473	intergenic	evm.model.Gh_A07G1769(dist=61273),evm.model.Gh_A07G1770(dist=15236)	(AT4G12780|Chaperone DnaJ-domain superfamily protein| IPR001623|DnaJ domain) (AT3G25520|ribosomal protein L5| IPR005485|Ribosomal protein L5 eukaryotic/L18 archaeal; IPR025607|Ribosomal protein L5 eukaryotic/L18 archaeal, C-terminal)	G:503_A:79
FL_8	A07	72268227	A07_72268227	1.99473e-06	5.70012	intergenic	evm.model.Gh_A07G1769(dist=61273),evm.model.Gh_A07G1770(dist=15236)	(AT4G12780|Chaperone DnaJ-domain superfamily protein| IPR001623|DnaJ domain) (AT3G25520|ribosomal protein L5| IPR005485|Ribosomal protein L5 eukaryotic/L18 archaeal; IPR025607|Ribosomal protein L5 eukaryotic/L18 archaeal, C-terminal)	G:503_A:79
FS_blup	A07	72268227	A07_72268227	7.44e-08	7.12816	intergenic	evm.model.Gh_A07G1769(dist=61273),evm.model.Gh_A07G1770(dist=15236)	(AT4G12780|Chaperone DnaJ-domain superfamily protein| IPR001623|DnaJ domain) (AT3G25520|ribosomal protein L5| IPR005485|Ribosomal protein L5 eukaryotic/L18 archaeal; IPR025607|Ribosomal protein L5 eukaryotic/L18 archaeal, C-terminal)	G:503_A:79
FS_5	A07	72268248	A07_72268248	1.6997e-08	7.76963	intergenic	evm.model.Gh_A07G1769(dist=61294),evm.model.Gh_A07G1770(dist=15215)	(AT4G12780|Chaperone DnaJ-domain superfamily protein| IPR001623|DnaJ domain) (AT3G25520|ribosomal protein L5| IPR005485|Ribosomal protein L5 eukaryotic/L18 archaeal; IPR025607|Ribosomal protein L5 eukaryotic/L18 archaeal, C-terminal)	A:503_G:79
FS_4	A07	72268248	A07_72268248	4.73439e-08	7.32474	intergenic	evm.model.Gh_A07G1769(dist=61294),evm.model.Gh_A07G1770(dist=15215)	(AT4G12780|Chaperone DnaJ-domain superfamily protein| IPR001623|DnaJ domain) (AT3G25520|ribosomal protein L5| IPR005485|Ribosomal protein L5 eukaryotic/L18 archaeal; IPR025607|Ribosomal protein L5 eukaryotic/L18 archaeal, C-terminal)	A:503_G:79
FS_3	A07	72268248	A07_72268248	7.15592e-08	7.14533	intergenic	evm.model.Gh_A07G1769(dist=61294),evm.model.Gh_A07G1770(dist=15215)	(AT4G12780|Chaperone DnaJ-domain superfamily protein| IPR001623|DnaJ domain) (AT3G25520|ribosomal protein L5| IPR005485|Ribosomal protein L5 eukaryotic/L18 archaeal; IPR025607|Ribosomal protein L5 eukaryotic/L18 archaeal, C-terminal)	A:503_G:79
FL_5	A07	72268248	A07_72268248	1.7089e-06	5.76728	intergenic	evm.model.Gh_A07G1769(dist=61294),evm.model.Gh_A07G1770(dist=15215)	(AT4G12780|Chaperone DnaJ-domain superfamily protein| IPR001623|DnaJ domain) (AT3G25520|ribosomal protein L5| IPR005485|Ribosomal protein L5 eukaryotic/L18 archaeal; IPR025607|Ribosomal protein L5 eukaryotic/L18 archaeal, C-terminal)	A:503_G:79
FS_8	A07	72268248	A07_72268248	1.72032e-06	5.76439	intergenic	evm.model.Gh_A07G1769(dist=61294),evm.model.Gh_A07G1770(dist=15215)	(AT4G12780|Chaperone DnaJ-domain superfamily protein| IPR001623|DnaJ domain) (AT3G25520|ribosomal protein L5| IPR005485|Ribosomal protein L5 eukaryotic/L18 archaeal; IPR025607|Ribosomal protein L5 eukaryotic/L18 archaeal, C-terminal)	A:503_G:79
FL_7	A07	72268248	A07_72268248	1.75903e-06	5.75473	intergenic	evm.model.Gh_A07G1769(dist=61294),evm.model.Gh_A07G1770(dist=15215)	(AT4G12780|Chaperone DnaJ-domain superfamily protein| IPR001623|DnaJ domain) (AT3G25520|ribosomal protein L5| IPR005485|Ribosomal protein L5 eukaryotic/L18 archaeal; IPR025607|Ribosomal protein L5 eukaryotic/L18 archaeal, C-terminal)	A:503_G:79
FL_8	A07	72268248	A07_72268248	1.99473e-06	5.70012	intergenic	evm.model.Gh_A07G1769(dist=61294),evm.model.Gh_A07G1770(dist=15215)	(AT4G12780|Chaperone DnaJ-domain superfamily protein| IPR001623|DnaJ domain) (AT3G25520|ribosomal protein L5| IPR005485|Ribosomal protein L5 eukaryotic/L18 archaeal; IPR025607|Ribosomal protein L5 eukaryotic/L18 archaeal, C-terminal)	A:503_G:79
FS_blup	A07	72268248	A07_72268248	7.44e-08	7.12816	intergenic	evm.model.Gh_A07G1769(dist=61294),evm.model.Gh_A07G1770(dist=15215)	(AT4G12780|Chaperone DnaJ-domain superfamily protein| IPR001623|DnaJ domain) (AT3G25520|ribosomal protein L5| IPR005485|Ribosomal protein L5 eukaryotic/L18 archaeal; IPR025607|Ribosomal protein L5 eukaryotic/L18 archaeal, C-terminal)	A:503_G:79
FS_5	A07	72268378	A07_72268378	1.6997e-08	7.76963	intergenic	evm.model.Gh_A07G1769(dist=61424),evm.model.Gh_A07G1770(dist=15085)	(AT4G12780|Chaperone DnaJ-domain superfamily protein| IPR001623|DnaJ domain) (AT3G25520|ribosomal protein L5| IPR005485|Ribosomal protein L5 eukaryotic/L18 archaeal; IPR025607|Ribosomal protein L5 eukaryotic/L18 archaeal, C-terminal)	C:503_T:79
FS_4	A07	72268378	A07_72268378	4.73439e-08	7.32474	intergenic	evm.model.Gh_A07G1769(dist=61424),evm.model.Gh_A07G1770(dist=15085)	(AT4G12780|Chaperone DnaJ-domain superfamily protein| IPR001623|DnaJ domain) (AT3G25520|ribosomal protein L5| IPR005485|Ribosomal protein L5 eukaryotic/L18 archaeal; IPR025607|Ribosomal protein L5 eukaryotic/L18 archaeal, C-terminal)	C:503_T:79
FS_3	A07	72268378	A07_72268378	7.15592e-08	7.14533	intergenic	evm.model.Gh_A07G1769(dist=61424),evm.model.Gh_A07G1770(dist=15085)	(AT4G12780|Chaperone DnaJ-domain superfamily protein| IPR001623|DnaJ domain) (AT3G25520|ribosomal protein L5| IPR005485|Ribosomal protein L5 eukaryotic/L18 archaeal; IPR025607|Ribosomal protein L5 eukaryotic/L18 archaeal, C-terminal)	C:503_T:79
FL_5	A07	72268378	A07_72268378	1.7089e-06	5.76728	intergenic	evm.model.Gh_A07G1769(dist=61424),evm.model.Gh_A07G1770(dist=15085)	(AT4G12780|Chaperone DnaJ-domain superfamily protein| IPR001623|DnaJ domain) (AT3G25520|ribosomal protein L5| IPR005485|Ribosomal protein L5 eukaryotic/L18 archaeal; IPR025607|Ribosomal protein L5 eukaryotic/L18 archaeal, C-terminal)	C:503_T:79
FS_8	A07	72268378	A07_72268378	1.72032e-06	5.76439	intergenic	evm.model.Gh_A07G1769(dist=61424),evm.model.Gh_A07G1770(dist=15085)	(AT4G12780|Chaperone DnaJ-domain superfamily protein| IPR001623|DnaJ domain) (AT3G25520|ribosomal protein L5| IPR005485|Ribosomal protein L5 eukaryotic/L18 archaeal; IPR025607|Ribosomal protein L5 eukaryotic/L18 archaeal, C-terminal)	C:503_T:79
FL_7	A07	72268378	A07_72268378	1.75903e-06	5.75473	intergenic	evm.model.Gh_A07G1769(dist=61424),evm.model.Gh_A07G1770(dist=15085)	(AT4G12780|Chaperone DnaJ-domain superfamily protein| IPR001623|DnaJ domain) (AT3G25520|ribosomal protein L5| IPR005485|Ribosomal protein L5 eukaryotic/L18 archaeal; IPR025607|Ribosomal protein L5 eukaryotic/L18 archaeal, C-terminal)	C:503_T:79
FL_8	A07	72268378	A07_72268378	1.99473e-06	5.70012	intergenic	evm.model.Gh_A07G1769(dist=61424),evm.model.Gh_A07G1770(dist=15085)	(AT4G12780|Chaperone DnaJ-domain superfamily protein| IPR001623|DnaJ domain) (AT3G25520|ribosomal protein L5| IPR005485|Ribosomal protein L5 eukaryotic/L18 archaeal; IPR025607|Ribosomal protein L5 eukaryotic/L18 archaeal, C-terminal)	C:503_T:79
FS_blup	A07	72268378	A07_72268378	7.44e-08	7.12816	intergenic	evm.model.Gh_A07G1769(dist=61424),evm.model.Gh_A07G1770(dist=15085)	(AT4G12780|Chaperone DnaJ-domain superfamily protein| IPR001623|DnaJ domain) (AT3G25520|ribosomal protein L5| IPR005485|Ribosomal protein L5 eukaryotic/L18 archaeal; IPR025607|Ribosomal protein L5 eukaryotic/L18 archaeal, C-terminal)	C:503_T:79
BW_5	A07	72896612	A07_72896612	4.35936e-06	5.36058	intronic	evm.model.Gh_A07G1805	(AT4G13010|Oxidoreductase, zinc-binding dehydrogenase family protein| IPR002085|Alcohol dehydrogenase superfamily, zinc-type; IPR013154|Alcohol dehydrogenase GroES-like; IPR020843|Polyketide synthase, enoylreductase)	A:347_T:71
BW_5	A07	72896829	A07_72896829	1.58224e-06	5.80073	intronic	evm.model.Gh_A07G1805	(AT4G13010|Oxidoreductase, zinc-binding dehydrogenase family protein| IPR002085|Alcohol dehydrogenase superfamily, zinc-type; IPR013154|Alcohol dehydrogenase GroES-like; IPR020843|Polyketide synthase, enoylreductase)	C:350_T:70
BW_5	A07	72905624	A07_72905624	4.98061e-06	5.30272	intronic	evm.model.Gh_A07G1805	(AT4G13010|Oxidoreductase, zinc-binding dehydrogenase family protein| IPR002085|Alcohol dehydrogenase superfamily, zinc-type; IPR013154|Alcohol dehydrogenase GroES-like; IPR020843|Polyketide synthase, enoylreductase)	T:374_A:26
SI_8	A07	72940432	A07_72940432	1.81305e-06	5.74159	intergenic	evm.model.Gh_A07G1805(dist=9511),evm.model.Gh_A07G1806(dist=27844)	(AT4G13010|Oxidoreductase, zinc-binding dehydrogenase family protein| IPR002085|Alcohol dehydrogenase superfamily, zinc-type; IPR013154|Alcohol dehydrogenase GroES-like; IPR020843|Polyketide synthase, enoylreductase) (AT4G13020|Protein kinase superfamily protein| IPR000719|Protein kinase domain; IPR002290|Serine/threonine- / dual specificity protein kinase, catalytic domain; IPR008271|Serine/thre…	T:470_C:54
FD_4	A07	73716228	A07_73716228	4.91062e-06	5.30886	intergenic	evm.model.Gh_A07G1858(dist=4408),evm.model.Gh_A07G1859(dist=9214)	(||) (||)	C:509_T:85
BW_1	A08	1913955	A08_1913955	5.20877e-06	5.28326	intergenic	evm.model.Gh_A08G0190(dist=9048),evm.model.Gh_A08G0191(dist=10728)	(ATCG00520|unfolded protein binding| IPR003359|Photosystem I Ycf4, assembly) (AT1G53240|Lactate/malate dehydrogenase family protein| IPR001236|Lactate/malate dehydrogenase, N-terminal; IPR001252|Malate dehydrogenase, active site; IPR001557|L-lactate/malate dehydrogenase; IPR010097|Malate dehydrogenase, type 1; IPR022383|Lactate/malate dehydrogenase, C-terminal)	T:410_C:162
BW_1	A08	1914071	A08_1914071	4.92807e-06	5.30732	intergenic	evm.model.Gh_A08G0190(dist=9164),evm.model.Gh_A08G0191(dist=10612)	(ATCG00520|unfolded protein binding| IPR003359|Photosystem I Ycf4, assembly) (AT1G53240|Lactate/malate dehydrogenase family protein| IPR001236|Lactate/malate dehydrogenase, N-terminal; IPR001252|Malate dehydrogenase, active site; IPR001557|L-lactate/malate dehydrogenase; IPR010097|Malate dehydrogenase, type 1; IPR022383|Lactate/malate dehydrogenase, C-terminal)	A:411_G:161
FS_9	A08	91818361	A08_91818361	1.22537e-06	5.91173	intergenic	evm.model.Gh_A08G1506(dist=15781),evm.model.Gh_A08G1507(dist=24201)	(AT4G01930|Cysteine/Histidine-rich C1 domain family protein| IPR011424|C1-like) (AT5G03360|DC1 domain-containing protein| IPR002219|Protein kinase C-like, phorbol ester/diacylglycerol binding; IPR011424|C1-like)	G:399_A:29
FS_6	A08	94355204	A08_94355204	3.41132e-06	5.46708	upstream	evm.model.Gh_A08G1588	(AT2G45550|cytochrome P450, family 76, subfamily C, polypeptide 4| IPR001128|Cytochrome P450; IPR002397|Cytochrome P450, B-class; IPR017972|Cytochrome P450, conserved site)	G:444_A:112
FS_6	A08	94512694	A08_94512694	5.07438e-06	5.29462	intergenic	evm.model.Gh_A08G1596(dist=47956),evm.model.Gh_A08G1597(dist=19722)	(AT4G22900|Protein of unknown function (DUF1191)| IPR010605|Protein of unknown function DUF1191) (AT4G22920|non-yellowing 1| IPR024438|Staygreen protein)	T:321_G:61
FS_6	A08	94694487	A08_94694487	4.32193e-06	5.36432	intergenic	evm.model.Gh_A08G1603(dist=20898),evm.model.Gh_A08G1604(dist=39120)	(AT4G11820|hydroxymethylglutaryl-CoA synthase / HMG-CoA synthase / 3-hydroxy-3-methylglutaryl coenzyme A synthase| IPR000590|Hydroxymethylglutaryl-coenzyme A synthase, active site; IPR013528|Hydroxymethylglutaryl-coenzyme A synthase, N-terminal; IPR013746|Hydroxymethylglutaryl-coenzyme A synthase C-terminal) (AT1G12570|Glucose-methanol-choline (GMC) oxidoreductase family protein| IPR000172|Glucos…	T:517_C:39
FS_6	A08	94694665	A08_94694665	4.23476e-06	5.37317	intergenic	evm.model.Gh_A08G1603(dist=21076),evm.model.Gh_A08G1604(dist=38942)	(AT4G11820|hydroxymethylglutaryl-CoA synthase / HMG-CoA synthase / 3-hydroxy-3-methylglutaryl coenzyme A synthase| IPR000590|Hydroxymethylglutaryl-coenzyme A synthase, active site; IPR013528|Hydroxymethylglutaryl-coenzyme A synthase, N-terminal; IPR013746|Hydroxymethylglutaryl-coenzyme A synthase C-terminal) (AT1G12570|Glucose-methanol-choline (GMC) oxidoreductase family protein| IPR000172|Glucos…	T:515_C:39
FS_6	A08	95144798	A08_95144798	3.93807e-06	5.40472	intergenic	evm.model.Gh_A08G1613(dist=71497),evm.model.Gh_A08G1614(dist=45164)	(AT4G23030|MATE efflux family protein| IPR002528|Multi antimicrobial extrusion protein) (AT1G12710|phloem protein 2-A12| IPR001810|F-box domain; IPR025886|Phloem protein 2-like)	C:520_T:44
FS_9	A10	80849448	A10_80849448	1.2336e-06	5.90883	intergenic	evm.model.Gh_A10G1474(dist=72807),evm.model.Gh_A10G1475(dist=88987)	(AT5G49190|sucrose synthase 2| IPR000368|Sucrose synthase; IPR012820|Sucrose synthase, plant/cyanobacteria) (AT3G27080|translocase of outer membrane 20 kDa subunit 3| IPR010547|Plant specific mitochondrial import receptor subunit TOM20)	C:351_T:237
LP_7	A11	22152858	A11_22152858	3.39741e-06	5.46885	intergenic	evm.model.Gh_A11G1534(dist=1383),evm.model.Gh_A11G1535(dist=11408)	(AT2G21840|Cysteine/Histidine-rich C1 domain family protein| IPR011424|C1-like) (AT5G46330|Leucine-rich receptor-like protein kinase family protein| IPR000719|Protein kinase domain; IPR001611|Leucine-rich repeat; IPR002290|Serine/threonine- / dual specificity protein kinase, catalytic domain; IPR013210|Leucine-rich repeat-containing N-terminal, type 2; IPR020635|Tyrosine-protein kinase, catalytic…	T:323_C:223
LP_7	A11	79902212	A11_79902212	5.04087e-06	5.29749	intergenic	evm.model.Gh_A11G2322(dist=83650),evm.model.Gh_A11G2323(dist=124843)	(AT1G73230|Nascent polypeptide-associated complex NAC| IPR002715|Nascent polypeptide-associated complex NAC domain) (AT1G05460|P-loop containing nucleoside triphosphate hydrolases superfamily protein| IPR026127|Probable RNA helicase SDE3)	C:330_A:76
FS_5	A12	58408820	A12_58408820	2.67155e-06	5.57324	intergenic	evm.model.Gh_A12G0891(dist=17893),evm.model.Gh_A12G0892(dist=23648)	(AT5G51160|Ankyrin repeat family protein| IPR026961|PGG domain) (AT5G51160|Ankyrin repeat family protein| IPR026961|PGG domain)	C:371_T:65
FS_5	A12	58408849	A12_58408849	2.67155e-06	5.57324	intergenic	evm.model.Gh_A12G0891(dist=17922),evm.model.Gh_A12G0892(dist=23619)	(AT5G51160|Ankyrin repeat family protein| IPR026961|PGG domain) (AT5G51160|Ankyrin repeat family protein| IPR026961|PGG domain)	A:371_G:65
SI_1	D01	1213051	D01_1213051	3.27069e-06	5.48536	exonic	evm.model.Gh_D01G0162()	()	C:61_T:461
SI_9	D02	39892911	D02_39892911	4.08786e-06	5.3885	intergenic	evm.model.Gh_D02G1247(dist=23280),evm.model.Gh_D02G1248(dist=85343)	(AT1G26940|Cyclophilin-like peptidyl-prolyl cis-trans isomerase family protein| IPR002130|Cyclophilin-like peptidyl-prolyl cis-trans isomerase domain) (AT1G69760||)	A:490_G:42
LP_blup	D03	35869914	D03_35869914	5.25e-06	5.27944	intergenic	evm.model.Gh_D03G1071(dist=5997),evm.model.Gh_D03G1072(dist=14260)	(||) (AT5G50700|hydroxysteroid dehydrogenase 1| IPR002198|Short-chain dehydrogenase/reductase SDR; IPR002347|Glucose/ribitol dehydrogenase; IPR020904|Short-chain dehydrogenase/reductase, conserved site)	G:146_T:408
SI_9	D05	61232730	D05_61232730	3.90172e-06	5.40874	intergenic	evm.model.Gh_D05G3668(dist=14353),evm.model.Gh_D05G3669(dist=20423)	(AT5G25930|Protein kinase family protein with leucine-rich repeat domain| IPR001611|Leucine-rich repeat; IPR003591|Leucine-rich repeat, typical subtype; IPR013210|Leucine-rich repeat-containing N-terminal, type 2; IPR025875|Leucine rich repeat 4) (AT1G55900|Haloacid dehalogenase-like hydrolase (HAD) superfamily protein| IPR004274|NLI interacting factor; IPR027111|Mitochondrial import inner membra…	A:386_C:94
LP_1	D06	1097262	D06_1097262	1.38774e-06	5.85769	intergenic	evm.model.Gh_D06G0102(dist=4196),evm.model.Gh_D06G0103(dist=8251)	(AT4G31940|cytochrome P450, family 82, subfamily C, polypeptide 4| IPR001128|Cytochrome P450; IPR002401|Cytochrome P450, E-class, group I; IPR017972|Cytochrome P450, conserved site) (AT4G31950|cytochrome P450, family 82, subfamily C, polypeptide 3| IPR001128|Cytochrome P450; IPR002401|Cytochrome P450, E-class, group I)	C:440_T:30
LP_1	D06	1097263	D06_1097263	3.50425e-06	5.45541	intergenic	evm.model.Gh_D06G0102(dist=4197),evm.model.Gh_D06G0103(dist=8250)	(AT4G31940|cytochrome P450, family 82, subfamily C, polypeptide 4| IPR001128|Cytochrome P450; IPR002401|Cytochrome P450, E-class, group I; IPR017972|Cytochrome P450, conserved site) (AT4G31950|cytochrome P450, family 82, subfamily C, polypeptide 3| IPR001128|Cytochrome P450; IPR002401|Cytochrome P450, E-class, group I)	C:439_T:31
LP_3	D06	58713792	D06_58713792	1.17361e-07	6.93047	intergenic	evm.model.Gh_D06G1839(dist=3849),evm.model.Gh_D06G1840(dist=7597)	(AT4G10100|co-factor for nitrate, reductase and xanthine dehydrogenase 7| IPR003749|ThiamineS/Molybdopterin converting factor subunit 1) (AT3G10370|FAD-dependent oxidoreductase family protein| IPR000447|FAD-dependent glycerol-3-phosphate dehydrogenase; IPR006076|FAD dependent oxidoreductase)	A:514_C:36
LP_6	D06	58713792	D06_58713792	1.75664e-06	5.75532	intergenic	evm.model.Gh_D06G1839(dist=3849),evm.model.Gh_D06G1840(dist=7597)	(AT4G10100|co-factor for nitrate, reductase and xanthine dehydrogenase 7| IPR003749|ThiamineS/Molybdopterin converting factor subunit 1) (AT3G10370|FAD-dependent oxidoreductase family protein| IPR000447|FAD-dependent glycerol-3-phosphate dehydrogenase; IPR006076|FAD dependent oxidoreductase)	A:514_C:36
LP_3	D06	58713808	D06_58713808	5.09456e-06	5.29289	intergenic	evm.model.Gh_D06G1839(dist=3865),evm.model.Gh_D06G1840(dist=7581)	(AT4G10100|co-factor for nitrate, reductase and xanthine dehydrogenase 7| IPR003749|ThiamineS/Molybdopterin converting factor subunit 1) (AT3G10370|FAD-dependent oxidoreductase family protein| IPR000447|FAD-dependent glycerol-3-phosphate dehydrogenase; IPR006076|FAD dependent oxidoreductase)	T:512_G:36
LP_3	D06	58713998	D06_58713998	1.16946e-06	5.93202	intergenic	evm.model.Gh_D06G1839(dist=4055),evm.model.Gh_D06G1840(dist=7391)	(AT4G10100|co-factor for nitrate, reductase and xanthine dehydrogenase 7| IPR003749|ThiamineS/Molybdopterin converting factor subunit 1) (AT3G10370|FAD-dependent oxidoreductase family protein| IPR000447|FAD-dependent glycerol-3-phosphate dehydrogenase; IPR006076|FAD dependent oxidoreductase)	A:516_G:34
SI_9	D07	10362652	D07_10362652	2.20723e-06	5.65615	exonic	evm.model.Gh_D07G0813()	()	C:516_T:36
BW_4	D07	17380437	D07_17380437	4.38679e-06	5.35785	intergenic	evm.model.Gh_D07G1167(dist=27872),evm.model.Gh_D07G1168(dist=14425)	(AT1G62670|rna processing factor 2| IPR002885|Pentatricopeptide repeat) (AT5G42905|Polynucleotidyl transferase, ribonuclease H-like superfamily protein|)	T:507_C:41
BW_blup	D07	17380437	D07_17380437	4.66e-06	5.33116	intergenic	evm.model.Gh_D07G1167(dist=27872),evm.model.Gh_D07G1168(dist=14425)	(AT1G62670|rna processing factor 2| IPR002885|Pentatricopeptide repeat) (AT5G42905|Polynucleotidyl transferase, ribonuclease H-like superfamily protein|)	T:507_C:41
FS_2	D08	34662088	D08_34662088	1.15634e-07	6.93692	intergenic	evm.model.Gh_D08G1121(dist=1208),evm.model.Gh_D08G1122(dist=28808)	(AT5G48940|Leucine-rich repeat transmembrane protein kinase family protein| IPR000719|Protein kinase domain; IPR001611|Leucine-rich repeat; IPR002290|Serine/threonine- / dual specificity protein kinase, catalytic domain; IPR003591|Leucine-rich repeat, typical subtype; IPR008271|Serine/threonine-protein kinase, active site; IPR013210|Leucine-rich repeat-containing N-terminal, type 2; IPR017441|Pro…	T:412_A:48
FS_6	D08	34662088	D08_34662088	1.43166e-07	6.84416	intergenic	evm.model.Gh_D08G1121(dist=1208),evm.model.Gh_D08G1122(dist=28808)	(AT5G48940|Leucine-rich repeat transmembrane protein kinase family protein| IPR000719|Protein kinase domain; IPR001611|Leucine-rich repeat; IPR002290|Serine/threonine- / dual specificity protein kinase, catalytic domain; IPR003591|Leucine-rich repeat, typical subtype; IPR008271|Serine/threonine-protein kinase, active site; IPR013210|Leucine-rich repeat-containing N-terminal, type 2; IPR017441|Pro…	T:412_A:48
FS_9	D08	34179579	D08_34179579	4.71242e-06	5.32676	intergenic	evm.model.Gh_D08G1109(dist=104833),evm.model.Gh_D08G1110(dist=2329)	(AT2G46680|homeobox 7| IPR000047|Helix-turn-helix motif; IPR001356|Homeobox domain; IPR003106|Leucine zipper, homeobox-associated; IPR017970|Homeobox, conserved site) (AT5G53580|NAD(P)-linked oxidoreductase superfamily protein| IPR001395|Aldo/keto reductase; IPR018170|Aldo/keto reductase, conserved site; IPR020471|Aldo/keto reductase subgroup; IPR023210|NADP-dependent oxidoreductase domain)	A:475_T:27
BW_5	D09	30610007	D09_30610007	1.64175e-06	5.78469	intergenic	evm.model.Gh_D09G0681(dist=11635),evm.model.Gh_D09G0682(dist=5092)	(AT4G23250|kinases;protein kinases| IPR002902|Gnk2-homologous domain) (AT1G11300|protein serine/threonine kinases;protein kinases;ATP binding;sugar binding;kinases;carbohydrate binding| IPR000719|Protein kinase domain; IPR002290|Serine/threonine- / dual specificity protein kinase, catalytic domain; IPR002902|Gnk2-homologous domain; IPR008271|Serine/threonine-protein kinase, active site; IPR017441…	G:486_T:38
BW_5	D09	30610000	D09_30610000	4.84269e-06	5.31491	intergenic	evm.model.Gh_D09G0681(dist=11628),evm.model.Gh_D09G0682(dist=5099)	(AT4G23250|kinases;protein kinases| IPR002902|Gnk2-homologous domain) (AT1G11300|protein serine/threonine kinases;protein kinases;ATP binding;sugar binding;kinases;carbohydrate binding| IPR000719|Protein kinase domain; IPR002290|Serine/threonine- / dual specificity protein kinase, catalytic domain; IPR002902|Gnk2-homologous domain; IPR008271|Serine/threonine-protein kinase, active site; IPR017441…	A:485_G:39
BW_5	D09	30610170	D09_30610170	4.84269e-06	5.31491	intergenic	evm.model.Gh_D09G0681(dist=11798),evm.model.Gh_D09G0682(dist=4929)	(AT4G23250|kinases;protein kinases| IPR002902|Gnk2-homologous domain) (AT1G11300|protein serine/threonine kinases;protein kinases;ATP binding;sugar binding;kinases;carbohydrate binding| IPR000719|Protein kinase domain; IPR002290|Serine/threonine- / dual specificity protein kinase, catalytic domain; IPR002902|Gnk2-homologous domain; IPR008271|Serine/threonine-protein kinase, active site; IPR017441…	C:485_T:39
BW_5	D09	30610183	D09_30610183	4.84269e-06	5.31491	intergenic	evm.model.Gh_D09G0681(dist=11811),evm.model.Gh_D09G0682(dist=4916)	(AT4G23250|kinases;protein kinases| IPR002902|Gnk2-homologous domain) (AT1G11300|protein serine/threonine kinases;protein kinases;ATP binding;sugar binding;kinases;carbohydrate binding| IPR000719|Protein kinase domain; IPR002290|Serine/threonine- / dual specificity protein kinase, catalytic domain; IPR002902|Gnk2-homologous domain; IPR008271|Serine/threonine-protein kinase, active site; IPR017441…	A:485_G:39
BW_5	D09	30610195	D09_30610195	4.84269e-06	5.31491	intergenic	evm.model.Gh_D09G0681(dist=11823),evm.model.Gh_D09G0682(dist=4904)	(AT4G23250|kinases;protein kinases| IPR002902|Gnk2-homologous domain) (AT1G11300|protein serine/threonine kinases;protein kinases;ATP binding;sugar binding;kinases;carbohydrate binding| IPR000719|Protein kinase domain; IPR002290|Serine/threonine- / dual specificity protein kinase, catalytic domain; IPR002902|Gnk2-homologous domain; IPR008271|Serine/threonine-protein kinase, active site; IPR017441…	C:485_T:39
FE_5	D10	28118087	D10_28118087	1.01243e-06	5.99463	intergenic	evm.model.Gh_D10G1394(dist=9269),evm.model.Gh_D10G1395(dist=6245)	(AT2G39640|glycosyl hydrolase family 17 protein| IPR012946|X8) (AT4G32210|succinate dehydrogenase 3-2| IPR000701|Succinate dehydrogenase/Fumarate reductase, transmembrane subunit)	A:434_G:94
FE_4	D10	3722739	D10_3722739	2.31835e-06	5.63482	intergenic	evm.model.Gh_D10G0408(dist=16345),evm.model.Gh_D10G0409(dist=25596)	(AT5G46170|F-box family protein|) (AT5G46160|Ribosomal protein L14p/L23e family protein| IPR000218|Ribosomal protein L14b/L23e; IPR005745|Ribosomal protein L14, bacterial-type; IPR019972|Ribosomal protein L14 conserved site)	C:407_G:105
FE_3	D10	16225586	D10_16225586	4.20526e-06	5.37621	intergenic	evm.model.Gh_D10G1054(dist=39652),evm.model.Gh_D10G1055(dist=62046)	(AT4G30770|Putative membrane lipoprotein|) (AT5G58610|PHD finger transcription factor, putative| IPR000182|GNAT domain; IPR001965|Zinc finger, PHD-type; IPR008395|Agenet-like domain; IPR014002|Tudor-like, plant; IPR019786|Zinc finger, PHD-type, conserved site; IPR019787|Zinc finger, PHD-finger)	G:495_A:37
FM_9	D10	58181052	D10_58181052	5.25346e-06	5.27955	intergenic	evm.model.Gh_D10G2123(dist=4963),evm.model.Gh_D10G2124(dist=28376)	(AT2G28550|related to AP2.7| IPR001471|AP2/ERF domain) (AT3G55005|tonneau 1b (TON1b)| IPR006594|LisH dimerisation motif)	A:383_G:113
FS_2	D11	12280488	D11_12280488	1.15491e-06	5.93745	intergenic	evm.model.Gh_D11G1285(dist=5179),evm.model.Gh_D11G1286(dist=11778)	(AT5G28150|Plant protein of unknown function (DUF868)| IPR008586|Protein of unknown function DUF868, plant) (AT1G05420|ovate family protein 12| IPR006458|Ovate protein family, C-terminal)	G:376_A:192
FS_2	D11	12280503	D11_12280503	2.82043e-06	5.54968	intergenic	evm.model.Gh_D11G1285(dist=5194),evm.model.Gh_D11G1286(dist=11763)	(AT5G28150|Plant protein of unknown function (DUF868)| IPR008586|Protein of unknown function DUF868, plant) (AT1G05420|ovate family protein 12| IPR006458|Ovate protein family, C-terminal)	C:375_T:193
FS_2	D11	12280505	D11_12280505	1.15491e-06	5.93745	intergenic	evm.model.Gh_D11G1285(dist=5196),evm.model.Gh_D11G1286(dist=11761)	(AT5G28150|Plant protein of unknown function (DUF868)| IPR008586|Protein of unknown function DUF868, plant) (AT1G05420|ovate family protein 12| IPR006458|Ovate protein family, C-terminal)	G:376_A:192
BW_3	D11	23891404	D11_23891404	5.04031e-06	5.29754	intergenic	evm.model.Gh_D11G1925(dist=23553),evm.model.Gh_D11G1926(dist=11335)	(AT3G50620|P-loop containing nucleoside triphosphate hydrolases superfamily protein| IPR000863|Sulfotransferase domain) (AT5G66810|| IPR006595|CTLH, C-terminal LisH motif; IPR024964|CTLH/CRA C-terminal to LisH motif domain)	T:440_G:130
FL_3	D11	23891709	D11_23891709	5.08295e-06	5.29388	intergenic	evm.model.Gh_D11G1925(dist=23858),evm.model.Gh_D11G1926(dist=11030)	(AT3G50620|P-loop containing nucleoside triphosphate hydrolases superfamily protein| IPR000863|Sulfotransferase domain) (AT5G66810|| IPR006595|CTLH, C-terminal LisH motif; IPR024964|CTLH/CRA C-terminal to LisH motif domain)	T:440_C:130
BW_3	D11	23929433	D11_23929433	2.44435e-07	6.61184	intergenic	evm.model.Gh_D11G1926(dist=22358),evm.model.Gh_D11G1927(dist=34341)	(AT5G66810|| IPR006595|CTLH, C-terminal LisH motif; IPR024964|CTLH/CRA C-terminal to LisH motif domain) (AT4G37070|Acyl transferase/acyl hydrolase/lysophospholipase superfamily protein| IPR002641|Patatin/Phospholipase A2-related)	T:438_C:130
FL_3	D11	23929433	D11_23929433	2.93174e-06	5.53287	intergenic	evm.model.Gh_D11G1926(dist=22358),evm.model.Gh_D11G1927(dist=34341)	(AT5G66810|| IPR006595|CTLH, C-terminal LisH motif; IPR024964|CTLH/CRA C-terminal to LisH motif domain) (AT4G37070|Acyl transferase/acyl hydrolase/lysophospholipase superfamily protein| IPR002641|Patatin/Phospholipase A2-related)	T:438_C:130
BW_9	D11	23929433	D11_23929433	4.81087e-06	5.31778	intergenic	evm.model.Gh_D11G1926(dist=22358),evm.model.Gh_D11G1927(dist=34341)	(AT5G66810|| IPR006595|CTLH, C-terminal LisH motif; IPR024964|CTLH/CRA C-terminal to LisH motif domain) (AT4G37070|Acyl transferase/acyl hydrolase/lysophospholipase superfamily protein| IPR002641|Patatin/Phospholipase A2-related)	T:438_C:130
BW_3	D11	23929436	D11_23929436	1.69097e-07	6.77186	intergenic	evm.model.Gh_D11G1926(dist=22361),evm.model.Gh_D11G1927(dist=34338)	(AT5G66810|| IPR006595|CTLH, C-terminal LisH motif; IPR024964|CTLH/CRA C-terminal to LisH motif domain) (AT4G37070|Acyl transferase/acyl hydrolase/lysophospholipase superfamily protein| IPR002641|Patatin/Phospholipase A2-related)	T:437_C:131
BW_9	D11	23929436	D11_23929436	2.70791e-06	5.56737	intergenic	evm.model.Gh_D11G1926(dist=22361),evm.model.Gh_D11G1927(dist=34338)	(AT5G66810|| IPR006595|CTLH, C-terminal LisH motif; IPR024964|CTLH/CRA C-terminal to LisH motif domain) (AT4G37070|Acyl transferase/acyl hydrolase/lysophospholipase superfamily protein| IPR002641|Patatin/Phospholipase A2-related)	T:437_C:131
FL_3	D11	23929436	D11_23929436	3.52589e-06	5.45273	intergenic	evm.model.Gh_D11G1926(dist=22361),evm.model.Gh_D11G1927(dist=34338)	(AT5G66810|| IPR006595|CTLH, C-terminal LisH motif; IPR024964|CTLH/CRA C-terminal to LisH motif domain) (AT4G37070|Acyl transferase/acyl hydrolase/lysophospholipase superfamily protein| IPR002641|Patatin/Phospholipase A2-related)	T:437_C:131
BW_3	D11	23929639	D11_23929639	2.44435e-07	6.61184	intergenic	evm.model.Gh_D11G1926(dist=22564),evm.model.Gh_D11G1927(dist=34135)	(AT5G66810|| IPR006595|CTLH, C-terminal LisH motif; IPR024964|CTLH/CRA C-terminal to LisH motif domain) (AT4G37070|Acyl transferase/acyl hydrolase/lysophospholipase superfamily protein| IPR002641|Patatin/Phospholipase A2-related)	C:438_G:130
FL_3	D11	23929639	D11_23929639	2.93174e-06	5.53287	intergenic	evm.model.Gh_D11G1926(dist=22564),evm.model.Gh_D11G1927(dist=34135)	(AT5G66810|| IPR006595|CTLH, C-terminal LisH motif; IPR024964|CTLH/CRA C-terminal to LisH motif domain) (AT4G37070|Acyl transferase/acyl hydrolase/lysophospholipase superfamily protein| IPR002641|Patatin/Phospholipase A2-related)	C:438_G:130
BW_9	D11	23929639	D11_23929639	4.81087e-06	5.31778	intergenic	evm.model.Gh_D11G1926(dist=22564),evm.model.Gh_D11G1927(dist=34135)	(AT5G66810|| IPR006595|CTLH, C-terminal LisH motif; IPR024964|CTLH/CRA C-terminal to LisH motif domain) (AT4G37070|Acyl transferase/acyl hydrolase/lysophospholipase superfamily protein| IPR002641|Patatin/Phospholipase A2-related)	C:438_G:130
BW_9	D11	23993355	D11_23993355	1.824e-07	6.73898	intergenic	evm.model.Gh_D11G1927(dist=27818),evm.model.Gh_D11G1928(dist=13337)	(AT4G37070|Acyl transferase/acyl hydrolase/lysophospholipase superfamily protein| IPR002641|Patatin/Phospholipase A2-related) (AT4G37040|methionine aminopeptidase 1D| IPR000994|Peptidase M24, structural domain; IPR001714|Peptidase M24, methionine aminopeptidase; IPR002467|Peptidase M24A, methionine aminopeptidase, subfamily 1)	T:429_C:119
BW_3	D11	23993355	D11_23993355	5.28417e-07	6.27702	intergenic	evm.model.Gh_D11G1927(dist=27818),evm.model.Gh_D11G1928(dist=13337)	(AT4G37070|Acyl transferase/acyl hydrolase/lysophospholipase superfamily protein| IPR002641|Patatin/Phospholipase A2-related) (AT4G37040|methionine aminopeptidase 1D| IPR000994|Peptidase M24, structural domain; IPR001714|Peptidase M24, methionine aminopeptidase; IPR002467|Peptidase M24A, methionine aminopeptidase, subfamily 1)	T:429_C:119
BW_3	D11	24048379	D11_24048379	4.38796e-06	5.35774	intergenic	evm.model.Gh_D11G1930(dist=11340),evm.model.Gh_D11G1931(dist=10702)	(AT4G37030||) (AT3G19184|AP2/B3-like transcriptional factor family protein| IPR003340|B3 DNA binding domain; IPR007930|Protein of unknown function DUF724)	C:371_T:51
BW_9	D11	24052425	D11_24052425	2.1464e-06	5.66829	intergenic	evm.model.Gh_D11G1930(dist=15386),evm.model.Gh_D11G1931(dist=6656)	(AT4G37030||) (AT3G19184|AP2/B3-like transcriptional factor family protein| IPR003340|B3 DNA binding domain; IPR007930|Protein of unknown function DUF724)	C:420_A:90
LP_4	D12	44029848	D12_44029848	4.64088e-07	6.3334	intergenic	evm.model.Gh_D12G1427(dist=106269),evm.model.Gh_D12G1428(dist=25695)	(AT3G07565|Protein of unknown function (DUF3755)|) (AT1G15110|phosphatidyl serine synthase family protein| IPR004277|Phosphatidyl serine synthase)	T:488_C:34
FM_9	D12	6499128	D12_6499128	5.98324e-07	6.22306	intronic	evm.model.Gh_D12G0406	(AT1G05920|Domain of unknown function (DUF313) | IPR003340|B3 DNA binding domain; IPR005508|B3 domain-containing protein)	T:454_G:56
LP_4	D12	43942761	D12_43942761	2.44635e-06	5.61148	intergenic	evm.model.Gh_D12G1427(dist=19182),evm.model.Gh_D12G1428(dist=112782)	(AT3G07565|Protein of unknown function (DUF3755)|) (AT1G15110|phosphatidyl serine synthase family protein| IPR004277|Phosphatidyl serine synthase)	T:524_G:32
LP_4	D12	43942783	D12_43942783	2.44635e-06	5.61148	intergenic	evm.model.Gh_D12G1427(dist=19204),evm.model.Gh_D12G1428(dist=112760)	(AT3G07565|Protein of unknown function (DUF3755)|) (AT1G15110|phosphatidyl serine synthase family protein| IPR004277|Phosphatidyl serine synthase)	A:524_G:32
LP_1	D12	44029848	D12_44029848	3.60066e-06	5.44362	intergenic	evm.model.Gh_D12G1427(dist=106269),evm.model.Gh_D12G1428(dist=25695)	(AT3G07565|Protein of unknown function (DUF3755)|) (AT1G15110|phosphatidyl serine synthase family protein| IPR004277|Phosphatidyl serine synthase)	T:488_C:34
LP_4	D12	43974299	D12_43974299	4.405e-06	5.35605	intergenic	evm.model.Gh_D12G1427(dist=50720),evm.model.Gh_D12G1428(dist=81244)	(AT3G07565|Protein of unknown function (DUF3755)|) (AT1G15110|phosphatidyl serine synthase family protein| IPR004277|Phosphatidyl serine synthase)	A:505_G:35
LP_4	D13	39005335	D13_39005335	5.86714e-07	6.23157	intergenic	evm.model.Gh_D13G1270(dist=13632),evm.model.Gh_D13G1271(dist=19966)	(AT3G29765|General transcription factor 2-related zinc finger protein|) (AT1G71930|vascular related NAC-domain protein 7| IPR003441|NAC domain)	C:520_T:28
									C:350_T:70
									C:350_T:70
									T:374_A:26
									T:470_C:54
									C:509_T:85
									A:417_G:109
									T:410_C:162
									A:411_G:161
									G:399_A:29
									G:444_A:112
									T:321_G:61
									T:517_C:39
									T:515_C:39
									C:445_T:35
									T:491_C:51
									C:453_T:39
									C:520_T:44
									C:370_A:68
									C:351_T:237
									T:323_C:223
									C:330_A:76
									A:65_T:355
									G:482_A:28
									A:156_C:288
									C:371_T:65
									A:371_G:65
									T:372_C:64
									C:376_T:64
									C:376_T:64
									C:371_T:65
									A:371_G:65
									C:92_A:406
									G:302_A:104
									G:441_T:37
									C:61_T:461
									G:126_A:422
									T:428_G:110
									G:391_T:33
									C:160_T:306
									A:490_G:42
									A:410_G:30
									T:440_G:62
									G:146_T:408
									G:146_T:408
									T:78_A:406
									C:446_T:26
									G:315_C:117
									T:497_C:27
									T:469_A:73
									A:386_C:94
									T:425_C:81
									T:476_A:48
									C:440_T:30
									C:439_T:31
									A:514_C:36
									A:514_C:36
									A:514_C:36
									T:512_G:36
									A:516_G:34
									G:353_C:163
									C:516_T:36
									T:507_C:41
									T:507_C:41
									T:507_C:41
									T:503_C:41
									T:503_C:41
									T:503_C:41
									G:388_A:28
									C:539_A:33
									G:306_A:164
									A:306_T:164
									C:395_T:33
									T:412_A:48
									T:412_A:48
									A:475_T:27
									C:332_T:154
									G:486_T:38
									A:485_G:39
									C:485_T:39
									A:485_G:39
									C:485_T:39
									G:486_A:38
									A:434_G:94
									C:407_G:105
									G:495_A:37
									A:383_G:113
									A:467_T:105
									G:467_A:105
									A:313_T:109
									A:314_T:108
									G:376_A:192
									C:375_T:193
									G:376_A:192
									T:398_C:110
									T:440_G:130
									T:440_C:130
									T:438_C:130
									T:438_C:130
									T:438_C:130
									T:437_C:131
									T:437_C:131
									T:437_C:131
									C:438_G:130
									C:438_G:130
									C:438_G:130
									T:429_C:119
									T:429_C:119
									C:371_T:51
									C:420_A:90
									C:498_T:36
									T:488_C:34
									T:488_C:34
									T:454_G:56
									T:524_G:32
									A:524_G:32
									T:488_C:34
									A:505_G:35
									C:508_T:54
									G:549_T:31
									T:549_C:31
									G:549_T:31
									C:508_T:54
									C:78_T:338
									G:434_A:42
									C:49_T:427
									C:520_T:28
									T:418_G:122
									A:533_C:29

## Sheet: Table S7
Table S7. All the SNP, -LOG10(P) not less than 5.27, identfied by multi-locus GWAS in our study
Trait name	SNP	Chromosome	Marker position (bp)	SNP effect (mrMLM)	'-log10(P) (mrMLM)'	Genotype for code 1	single-locus GWAS
SI_4	A01_89960968	A01	89960968	-0.6919	5.3441	A	No
LP_9	A02_4660579	A02	4660579	1.467	5.4862	C	No
FL_8	A02_12397893	A02	12397893	0.5322	5.6401	G	No
FM_9	A06_28307807	A06	28307807	-0.2678	5.8352	A	No
FM_1	A06_52570502	A06	52570502	0.2136	5.3469	G	No
BW_2	A06_92916533	A06	92916533	-0.3804	5.8714	C	No
GS_4	A07_44523681	A07	44523681	-3.5095	5.2864	G	Yes
GS_BLUP	A07_44523681	A07	44523681	-1.3144	5.3641	G	Yes
BW_1	A07_70489751	A07	70489751	-0.3059	5.3513	A	Yes
BW_1	A07_71314469	A07	71314469	-0.3684	6.7499	A	No
SI_1	A07_71775233	A07	71775233	-0.6688	5.8804	T	Yes
SI_4	A07_71775233	A07	71775233	-0.6482	5.7966	T	Yes
SI_1	A07_71775281	A07	71775281	-0.6919	6.3531	G	Yes
SI_4	A07_71775281	A07	71775281	-0.6736	6.3225	G	Yes
SI_7	A07_71775281	A07	71775281	-0.5171	5.366	G	Yes
SI_BLUP	A07_71775281	A07	71775281	-0.5252	5.3935	G	Yes
SI_1	A07_71823560	A07	71823560	-0.7431	7.1222	C	Yes
SI_8	A07_71823560	A07	71823560	-0.4202	5.5527	C	Yes
SI_BLUP	A07_71823560	A07	71823560	-0.5511	5.8555	C	Yes
SI_4	A07_71969193	A07	71969193	-0.6059	5.5934	G	Yes
SI_7	A07_71969193	A07	71969193	-0.5349	6.1434	G	Yes
SI_4	A07_71971500	A07	71971500	-0.6204	5.6386	A	No
FS_2	A07_72080537	A07	72080537	-0.8856	5.2787	G	Yes
FS_5	A07_72080537	A07	72080537	-0.9977	6.3583	G	Yes
FS_2	A07_72080669	A07	72080669	-0.8874	5.2865	T	Yes
FS_5	A07_72080669	A07	72080669	-0.9824	6.1688	T	Yes
FS_5	A07_72132952	A07	72132952	-0.9314	5.8035	C	Yes
FS_5	A07_72133116	A07	72133116	-0.9319	5.7535	G	Yes
SI_1	A07_72227534	A07	72227534	-0.7284	5.2926	T	Yes
FS_3	A07_72227534	A07	72227534	-1.0275	5.4657	T	Yes
FS_9	A07_72227534	A07	72227534	-1.2306	5.378	T	Yes
FS_3	A07_72227542	A07	72227542	-1.0133	5.3301	G	Yes
FS_9	A07_72227542	A07	72227542	-1.2354	5.4165	G	Yes
FS_BLUP	A07_72227542	A07	72227542	-0.8487	5.3902	G	Yes
FS_3	A07_72227554	A07	72227554	-1.0133	5.3301	G	Yes
FS_9	A07_72227554	A07	72227554	-1.2354	5.4165	G	Yes
FS_BLUP	A07_72227554	A07	72227554	-0.8487	5.3902	G	Yes
FL_5	A07_72250645	A07	72250645	-0.7586	5.9239	G	Yes
FL_8	A07_72250645	A07	72250645	-0.6225	6.3052	G	Yes
FL_5	A07_72250787	A07	72250787	-0.7451	5.5104	A	Yes
FL_8	A07_72250787	A07	72250787	-0.614	5.8992	A	Yes
SI_8	A07_72264225	A07	72264225	-0.4755	5.3125	T	Yes
BW_8	A07_72264225	A07	72264225	-0.3148	5.6556	T	Yes
SI_8	A07_72264412	A07	72264412	-0.4755	5.3125	C	Yes
BW_8	A07_72264412	A07	72264412	-0.3148	5.6556	C	Yes
SI_1	A07_72268227	A07	72268227	-0.7347	5.9532	G	Yes
SI_1	A07_72268248	A07	72268248	-0.7347	5.9532	A	Yes
SI_1	A07_72268378	A07	72268378	-0.7347	5.9532	C	Yes
FS_2	A08_23290780	A08	23290780	0.831	5.3751	C	No
FL_4	A08_100588581	A08	100588581	-0.7065	6.0337	A	No
FL_4	A08_100588590	A08	100588590	-0.7065	6.0337	G	No
FL_4	A08_100588612	A08	100588612	-0.6754	5.5783	C	No
FS_9	A10_80849448	A10	80849448	-0.8086	6.5565	C	Yes
LP_7	A11_22152858	A11	22152858	0.9623	6.9371	C	Yes
FE_BLUP	D01_40452480	D01	40452480	0.024	5.3554	G	No
FL_8	D05_8942174	D05	8942174	-0.5308	5.5473	T	No
LP_2	D05_26416954	D05	26416954	1.2373	5.3995	A	No
BW_1	D06_43987271	D06	43987271	0.4126	5.5832	A	No
FE_8	D06_54856912	D06	54856912	-0.0315	5.4462	G	No
SI_4	D08_29607280	D08	29607280	0.6809	5.4803	T	No
FL_3	D11_23929433	D11	23929433	0.5923	5.8666	T	Yes
FL_4	D11_23929433	D11	23929433	0.6832	5.7624	T	Yes
BW_3	D11_23929433	D11	23929433	0.3408	8.0828	T	Yes
BW_9	D11_23929433	D11	23929433	0.2651	6.4827	T	Yes
FL_3	D11_23929436	D11	23929436	0.5869	5.7701	T	Yes
FL_4	D11_23929436	D11	23929436	0.6881	5.8422	T	Yes
BW_3	D11_23929436	D11	23929436	0.3451	8.2917	T	Yes
BW_9	D11_23929436	D11	23929436	0.2705	6.7368	T	Yes
FL_3	D11_23929639	D11	23929639	0.5923	5.8666	C	Yes
FL_4	D11_23929639	D11	23929639	0.6832	5.7624	C	Yes
BW_3	D11_23929639	D11	23929639	0.3408	8.0828	C	Yes
BW_9	D11_23929639	D11	23929639	0.2651	6.4827	C	Yes
FL_7	D12_44879990	D12	44879990	-0.5986	5.3775	A	No
SI_8	D13_53234506	D13	53234506	-0.4257	5.3596	G	No

## Sheet: Table S8
Table S8: The key SNPs associated with yield, fiber quality and FD
SI	FS	BW	FL	LP	FD	FE	FM
A05_28726817	A07_18318774	A07_72184095	A07_72139823	A03_86179198	A06_92148100	A07_72080537	A07_20174874
A07_51431668	A07_70489751	A07_72184095	A07_72250645	A06_70448956	A06_92148108	D10_28118087	D10_58181052
A07_51431679	A07_71074908	A07_72184095	A07_72250645	A06_94481872	A06_93448418	D10_3722739	D12_6499128
A07_70489751	A07_71243989	A07_72184095	A07_72250645	A11_22152858	A07_44523681	D10_16225586
A07_70489751	A07_71394588	A07_72184353	A07_72250787	A11_79902212	A07_73716228
A07_71093356	A07_71394588	A07_72184353	A07_72250787	D03_35869914
A07_71093364	A07_72074848	A07_72184353	A07_72268227	D06_1097262
A07_71732299	A07_72074848	A07_72184353	A07_72268227	D06_1097263
A07_71775233	A07_72080537	A07_72184393	A07_72268227	D06_58713792
A07_71775233	A07_72080537	A07_72184393	A07_72268248	D06_58713792
A07_71775281	A07_72080537	A07_72896612	A07_72268248	D06_58713808
A07_71775281	A07_72080537	A07_72896829	A07_72268248	D06_58713998
A07_71775281	A07_72080537	A07_72905624	A07_72268378	D12_44029848
A07_71776419	A07_72080669	A08_1913955	A07_72268378	D12_43942761
A07_71777804	A07_72080669	A08_1914071	A07_72268378	D12_43942783
A07_71777938	A07_72080669	D07_17380437	D11_23891709	D12_44029848
A07_71777970	A07_72080669	D07_17380437	D11_23929433	D12_43974299
A07_71823560	A07_72080669	D09_30610007	D11_23929436	D13_39005335
A07_71823560	A07_72132952	D09_30610000	D11_23929639
A07_71823560	A07_72132952	D09_30610170
A07_71823560	A07_72133116	D09_30610183
A07_71915585	A07_72139823	D09_30610195
A07_71920267	A07_72139823	D11_23891404
A07_71920267	A07_72227534	D11_23929433
A07_71969193	A07_72227534	D11_23929433
A07_71976523	A07_72227534	D11_23929436
A07_72072925	A07_72227534	D11_23929436
A07_72072925	A07_72227542	D11_23929639
A07_72072925	A07_72227542	D11_23929639
A07_72072925	A07_72227542	D11_23993355
A07_72080669	A07_72227542	D11_23993355
A07_72130541	A07_72227554	D11_24048379
A07_72139804	A07_72227554	D11_24052425
A07_72139823	A07_72227554
A07_72184095	A07_72227554
A07_72184095	A07_72250645
A07_72184095	A07_72250787
A07_72184095	A07_72252615
A07_72184095	A07_72252615
A07_72184095	A07_72268227
A07_72184095	A07_72268227
A07_72184095	A07_72268227
A07_72184095	A07_72268227
A07_72184353	A07_72268227
A07_72184353	A07_72268248
A07_72184353	A07_72268248
A07_72184353	A07_72268248
A07_72184353	A07_72268248
A07_72184353	A07_72268248
A07_72184393	A07_72268378
A07_72184393	A07_72268378
A07_72184393	A07_72268378
A07_72212646	A07_72268378
A07_72227534	A07_72268378
A07_72227534	A08_91818361
A07_72227534	A08_94355204
A07_72227542	A08_94512694
A07_72227542	A08_94694487
A07_72227542	A08_94694665
A07_72227554	A08_95144798
A07_72227554	A10_80849448
A07_72227554	A12_58408820
A07_72250645	A12_58408849
A07_72250787	D08_34662088
A07_72264225	D08_34662088
A07_72264225	D08_34179579
A07_72264412	D11_12280488
A07_72264412	D11_12280503
A07_72268136	D11_12280505
A07_72268136
A07_72268137
A07_72268137
A07_72268161
A07_72268161
A07_72268161
A07_72940432
D01_1213051
D02_39892911
D05_61232730
D07_10362652

## Sheet: Table S9
Table S9. The location of the key SNPs in 26 chromosomes.
Chr Location	A03	A05	A06	A07	A08	A10	A11	A12	D01	D02	D03	D05	D06	D07	D08	D09	D10	D11	D12	D13	sum
exonic									1					1							2
intergenic	1	1	4	158	7	1	2	2		1	1	1	6	2	3	5	4	18	5	1	223
intronic			1	3															1		5
upstream					1																1
sum	1	1	5	161	8	1	2	2	1	1	1	1	6	3	3	5	4	18	6	1	231

## Sheet: Table S10
Table S10. The expression profiles of genes located in the 27 LD block. The RNA-Seq data were from Zhang’s research, downloaded from the NCBI Sequence Read Archive under accession PRJNA248163.
Region ID	Chromosome	Region start (bp)	Region end (bp)	Region length (bp)	Related trait	Gene ID	Gene start (bp)	Gene end (bp)	Homologous gene ID in Arabidopsis (TAIR10)	Annotation (TAIR10)	root	stem	leaf	torus	petal	stamen	pistil	calycle	-3	-1	0	1	3	5	10	20	25	35	5	10	15	20
1	A06	91729998	92221517	491	LintPC/FD	Gh_A06G1264	91752133	91763018	AT1G59760	RNA helicase, ATP-dependent, SK12/DOB1 protein	3.2081	7.1534	4.35237	5.81348	1.13388	2.27096	7.70777	1.96167	6.02434	2.71221	4.02178	4.82432	4.31483	1.76721	4.62887	6.78222	3.55975	2.42501	3.4645	1.99169	3.42879	4.466
1	A06	91729998	92221517	491	LintPC/FD	Gh_A06G1265	91798705	91801443	AT1G11300	protein serine/threonine kinases;protein kinases;ATP binding;sugar binding;kinases;carbohydrate binding	0.0192767	0.268723	0.767635	1.98368	0	0.0642215	0.204959	0.597126	0.110305	0.0563207	0.105529	0.252593	0.152099	0.247172	0.118119	0	0.115503	0	0.0547395	0.0265451	0	0.0520902
1	A06	91729998	92221517	491	LintPC/FD	Gh_A06G1266	91864172	91864825	AT4G05220	Late embryogenesis abundant (LEA) hydroxyproline-rich glycoprotein family	0.163389	0	0	0	0.227747	0	0.227008	0.0836526	0	0	0	0	0	0	0	0	0	0	0	0	0	0.089563
1	A06	91729998	92221517	491	LintPC/FD	Gh_A06G1267	91942615	91947407	AT4G21220	Trimeric LpxA-like enzymes superfamily protein	0.840685	0.833722	1.14568	1.95639	0.133837	0	1.20843	0.45381	1.70438	1.82519	2.42376	1.71086	1.44359	2.09848	0.771171	0.741427	1.64043	1.22134	1.4677	0.95675	1.24182	0.645822
1	A06	91729998	92221517	491	LintPC/FD	Gh_A06G1268	91967167	91969650	AT1G11300	protein serine/threonine kinases;protein kinases;ATP binding;sugar binding;kinases;carbohydrate binding	0.0526432	7.97108	0.0997246	3.9252	0.0692341	0	0	0.0356358	0.0334631	0.0512384	0	0.0176779	0	0.0280965	0.0537077	0.44548	0.262759	0	0.0248987	0	3.55919	4.1996
1	A06	91729998	92221517	491	LintPC/FD	Gh_A06G1269	91970116	91971276	AT5G54770	thiazole biosynthetic enzyme, chloroplast (ARA6) (THI1) (THI4)	3.20946	6.41475	277.596	2128.95	1.40633	2.21175	1.8372	23.9015	0.774089	0.0532925	0.199194	0	0.0912933	1.52669	1.62724	0.0180941	0.0363496	0	0.166978	0.0500383	0.0885096	0.314795
1	A06	91729998	92221517	491	LintPC/FD	Gh_A06G1270	91984569	91987329	AT1G11300	protein serine/threonine kinases;protein kinases;ATP binding;sugar binding;kinases;carbohydrate binding	6.72976	2.10531	6.35584	3.82538	5.6248	0.298229	10.9656	3.45323	9.29248	5.94212	9.32396	4.90336	8.63533	5.69964	8.19874	3.53141	2.81681	0.475806	3.62932	2.83235	4.75109	3.62951
1	A06	91729998	92221517	491	LintPC/FD	Gh_A06G1271	91990088	91992559	AT1G11300	protein serine/threonine kinases;protein kinases;ATP binding;sugar binding;kinases;carbohydrate binding	0	0.625131	4.28511	15.3609	0	0	0	0.85644	0.122159	0.0312009	0.0233773	0.0215265	0.0612566	0.0685001	0	0	0	0	0	0	0	0.13848
1	A06	91729998	92221517	491	LintPC/FD	Gh_A06G1272	91999832	92002373	AT4G23310	cysteine-rich RLK (RECEPTOR-like protein kinase) 23	0.70906	1.12941	5.31449	57.2153	0.14544	0.0613342	0.269092	7.65879	0.228312	0.147932	0.201613	0.0927941	0.118879	0	0.0845961	0.165036	0.0275829	0.0349411	0.0261409	0.633971	0.211813	0.248789
1	A06	91729998	92221517	491	LintPC/FD	Gh_A06G1273	92072410	92073936	AT4G21215	0	0.788841	3.34411	0.210487	1.33295	9.6069	3.3031	1.58273	1.02669	3.3737	2.56095	2.97498	2.64549	1.91937	3.20336	0.906679	1.40163	0.977928	0.954618	0.519319	1.24202	2.92792	1.01973
1	A06	91729998	92221517	491	LintPC/FD	Gh_A06G1274	92076145	92077684	AT4G21210	PPDK regulatory protein	1.86677	1.05372	3.0518	7.84314	0.261941	0.71353	2.06515	4.61492	3.03489	2.88411	2.87623	3.67971	2.3778	2.16957	1.46649	1.029	0.78724	0.590649	1.07494	0.316192	2.60327	0.887689
1	A06	91729998	92221517	491	LintPC/FD	Gh_A06G1275	92078009	92082280	0	0	17.0561	2.78738	5.19065	6.00303	1.0574	0	0.996853	10.0972	3.05656	2.47991	5.71728	7.46294	5.55931	2.35202	1.11607	1.9126	4.90991	1.19014	1.94294	0	5.20955	8.87301
2	A06	93379182	93838726	459	FD	Gh_A06G1306	93466633	93470473	AT1G11790	arogenate dehydratase 1	4.06683	1.21892	4.07074	1.80765	0.688109	1.83876	4.45878	0.607475	9.00321	3.31556	9.9025	3.90358	9.30325	2.71106	4.23495	1.13477	0.872738	0.306363	9.02617	4.54044	2.59932	1.45208
2	A06	93379182	93838726	459	FD	Gh_A06G1307	93473608	93475673	AT1G11840	glyoxalase I homolog	198.153	114.757	281.328	115.115	36.9788	71.5432	119.088	102.955	186.28	202.508	195.401	184.393	248.028	290.737	228.217	97.6706	84.0507	33.998	471.517	428.841	63.3565	77.5561
2	A06	93379182	93838726	459	FD	Gh_A06G1308	93492842	93494759	AT4G04610	APS reductase 1	21.6502	35.3556	23.6747	67.3289	17.7698	43.243	35.0278	140.225	16.7881	10.6152	11.8913	15.8831	12.2184	11.1532	22.1379	46.3904	9.595	3.38834	6.95539	9.03441	14.9358	9.83782
2	A06	93379182	93838726	459	FD	Gh_A06G1309	93569175	93572711	AT4G22010	SKU5 similar 4	11.3775	2.83749	2.31844	1.51095	47.0456	12.6287	59.8582	2.28451	10.672	3.17268	7.51379	2.46245	4.93818	2.28626	2.18504	48.0321	16.5303	8.59721	2.53779	18.6775	0.0945127	11.2072
2	A06	93379182	93838726	459	FD	Gh_A06G1310	93574292	93575718	AT2G02060	Homeodomain-like superfamily protein	0	0	0	0	0	0.307535	0	0	0	0	0	0	0	0	0	1.64036	1.23684	0.0866339	0	0	0	0.297559
2	A06	93379182	93838726	459	FD	Gh_A06G1311	93600306	93602397	0	0	0.0406247	0.227779	0	0.114262	0.327221	0.409959	0.109614	0.0413747	0.543887	0.418532	0.357331	0.0412227	0.0584799	0.395705	0.12604	0	0	0.0771489	0	0	0	0.0441233
2	A06	93379182	93838726	459	FD	Gh_A06G1312	93602846	93604746	AT1G62250	0	3.32805	5.7926	3.59666	22.1802	19.6984	27.4313	1.214	30.3643	2.42536	2.7502	2.845	3.18447	2.18405	1.62162	1.00712	2.86729	2.47173	6.79454	1.6646	0.686455	4.10589	3.08147
2	A06	93379182	93838726	459	FD	Gh_A06G1313	93605874	93607458	AT1G11860	Glycine cleavage T-protein family	29.0064	12.831	39.1149	60.4573	19.2115	7.13667	20.3006	80.3047	19.1335	13.7343	19.6286	14.6178	30.5029	21.7911	23.9436	24.0329	15.3694	11.0124	46.5657	49.6284	15.8433	17.9012
2	A06	93379182	93838726	459	FD	Gh_A06G1314	93609091	93613414	AT4G26910	Dihydrolipoamide succinyltransferase	20.8439	10.0472	15.4649	9.95539	57.3581	108.029	19.3285	13.2195	21.001	16.5751	15.5011	14.7743	14.6648	19.5271	19.0463	11.9821	8.94502	7.06333	4.25278	4.77883	14.8582	9.97714
2	A06	93379182	93838726	459	FD	Gh_A06G1315	93672895	93676074	AT5G64840	general control non-repressible 5	1.05382	1.12632	1.99691	8.18627	0.283304	0.577407	1.05442	7.6521	4.02287	2.57866	2.57177	3.31672	1.80865	1.82691	1.2399	1.63664	2.02493	1.74988	1.31189	0.419744	0.154965	2.40566
2	A06	93379182	93838726	459	FD	Gh_A06G1316	93707616	93708962	AT4G04480	0	0	0	0	0	0	4.38784	0	0	0	0	0	0	0	0	0	0	0	0.105961	0	0	0	0
2	A06	93379182	93838726	459	FD	Gh_A06G1317	93730699	93731235	0	0	0	0	0	0	0	0	0	0	0	0	0	0	0	0	0	0	0	0	0	0	0	0
2	A06	93379182	93838726	459	FD	Gh_A06G1318	93732657	93737925	AT4G04480	0	0	0	0	0	0	0	0	0	0	0	0	0	0	0	0	0	0	0	0	0	0	0
2	A06	93379182	93838726	459	FD	Gh_A06G1319	93746765	93747951	AT5G42570	B-cell receptor-associated 31-like	7.3674	0.237269	5.02715	1.40323	0.803527	11.5229	3.75451	2.13858	0.803048	2.02914	2.18805	2.77469	9.38945	4.99473	3.10834	3.31965	0.914849	1.33296	20.2386	30.0073	11.8738	5.52325
2	A06	93379182	93838726	459	FD	Gh_A06G1320	93748712	93749987	AT1G62280	SLAC1 homologue 1	5.32044	0.737388	0.236168	0	0.175689	2.87123	0.397845	0.0335184	0	0	0.16275	0.0500226	0.497331	0.532352	1.17008	1.89769	0.247476	0.343978	0.031344	0.0454382	19.571	12.6802
3	A06	94378560	94520369	141	LintPC
4	A07	18232029	18393034	161	Strength	Gh_A07G0968	18243314	18246336	AT1G08200	UDP-D-apiose/UDP-D-xylose synthase 2	49.3994	8.15736	21.3969	21.7329	67.4647	18.8839	68.2083	44.2108	48.2169	52.9617	47.4688	40.3349	48.6082	29.2261	43.9036	46.5797	32.1719	22.0459	43.4898	44.5521	3.6868	21.2349
4	A07	18232029	18393034	161	Strength	Gh_A07G0969	18270211	18272154	0	0	0.246407	0	0	0	0	0	0.352653	0	0.714355	2.05329	1.99631	1.92465	0.988389	0.420741	2.81152	0.37283	0	0	0.606521	0.171732	0.258262	0.408992
4	A07	18232029	18393034	161	Strength	Gh_A07G0970	18288940	18291702	AT3G44820	Phototropic-responsive NPH3 family protein	1.95893	3.22355	5.10946	3.72043	3.32236	1.4325	3.58104	0.98019	5.4861	7.18875	6.1622	4.546	4.43464	4.62495	2.92738	1.68418	1.94665	1.2147	3.18367	0.960574	0.739337	1.82812
4	A07	18232029	18393034	161	Strength	Gh_A07G0971	18339169	18340957	AT2G45850	AT hook motif DNA-binding family protein	0.0353455	0	0	0	0.0472255	0.415139	0.760123	0	1.38489	0.23366	1.00936	0.787741	1.44886	2.45953	1.4758	0.0793497	0	0	0.286105	0.0975286	0.48061	0.21089
4	A07	18232029	18393034	161	Strength	Gh_A07G0972	18382653	18383194	AT3G08850	HEAT repeat ;WD domain, G-beta repeat protein protein	18.1677	4.37366	13.2511	3.07687	3.16237	5.02677	11.1254	7.67732	19.264	16.0813	12.2549	10.7318	10.6785	14.419	2.24358	8.06276	4.77406	3.43347	6.81777	4.78775	5.84938	3.88151
5	A07	20053763	20304378	250	Mik	Gh_A07G1033	20149544	20152464	AT2G35940	BEL1-like homeodomain 1	24.8294	1.10898	45.939	2.83632	2.6846	0.201579	1.26306	19.0003	0.230964	0.126297	0.208309	0.183012	0.0992582	0.1385	0.317701	0.25838	0.10363	0.114888	0.0409147	3.09676	2.17081	0.87862
5	A07	20053763	20304378	250	Mik	Gh_A07G1034	20196060	20197277	AT3G11840	plant U-box 24	0.0312806	0.0874821	0	0.0875479	0	0.104778	0	0.0318192	0	0.0458877	0	0	0	0	0	0	0	0	0	0	0	0.101708
5	A07	20053763	20304378	250	Mik	Gh_A07G1035	20235218	20235388	0	0	53.7871	7.36257	8.71812	4.2341	5.32698	0	0	34.7153	46.1742	54.4551	26.3522	20.9225	10.427	35.319	9.35642	29.551	27.6752	22.0408	13.0876	0	4.3092	11.1714
6	A07	71003655	71245436	241	Strength/SI/BollWt	Gh_A07G1728	70500133	70500612	AT5G48170.1	F-box family protein	0.168191	0	0	0.293091	0	0.11632	0.379093	0.172655	2.56088	0.885003	0.91698	0.052185	0.574511	0	0	1.9542	0.769423	0.448358	0.049266	0.140303	0.845753	0.074078
6	A07	71003655	71245436	241	Strength/SI/BollWt	Gh_A07G1729	70547795	70548274	AT5G48170.1	F-box family protein	1.81647	0.574731	1.05529	0	1.00242	3.48959	1.4216	0.569761	0.875239	2.12401	1.12283	0.313109	1.32015	0.509938	0	2.96937	0.615538	0.384307	0.295593	1.5901	0.634315	0.111117
6	A07	71003655	71245436	241	Strength/SI/BollWt	Gh_A07G1730	70665067	70669318	AT5G35770.1	Transducin/WD40 repeat-like superfamily protein	0	0.385137	0	0	0	0.046095	0	0	0	0	0	0	0.019801	0	0	0.103052	0	0	0	0	0	0.029855
6	A07	71003655	71245436	241	Strength/SI/BollWt	Gh_A07G1731	70711596	70712168	AT3G13130.1	MJG19	3.74337	2.23137	0.696939	17.6447	0.876449	0.26976	1.85751	14.0762	1.36317	6.75963	3.49218	1.25454	4.90825	1.57141	4.75314	0.948718	4.30543	1.04939	6.59997	18.4143	3.38318	3.41049
6	A07	71003655	71245436	241	Strength/SI/BollWt	Gh_A07G1732	70,715,879	70716433	AT3G13130.1	MJG19	2.46892	1.6326	6.32101	15.8569	0.688669	0	1.3727	11.9673	1.26592	6.88329	3.19317	6.60003	7.99088	9.86708	5.23587	0.49558	14.7484	2.50521	2.47334	0.342508	4.13653	6.67749
6	A07	71003655	71245436	241	Strength/SI/BollWt	Gh_A07G1733	70721927	70,723,191	AT2G05320.1	beta-1,2-N-acetylglucosaminyltransferase II	0.84964	0.890853	1.2163	1.57038	0.161451	0.304796	1.74763	0.509239	2.34738	2.13598	2.14758	1.05887	1.87519	1.61562	1.02931	1.54314	0.501202	1.03679	0.562426	0.836797	0.444292	1.08507
6	A07	71003655	71245436	241	Strength/SI/BollWt	Gh_A07G1734	70777499	70,778,077	AT2G05310	FAMILY NOT NAMED	15.8069	0	12.7036	32.1567	0	0.560896	1.85377	56.2201	0	0.2423	0	0.166358	0.69531	0.551245	0	2.16136	0.975715	0.301719	0.15761	0	0	1.93833
6	A07	71003655	71245436	241	Strength/SI/BollWt	Gh_A07G1735	70778523	70779569	AT4G16360.3	5'-AMP-activated protein kinase beta-2 subunit protein	8.82992	2.26359	10.5634	5.12918	0.32498	0.393661	1.60876	1.74589	0.437041	0.170922	0.378777	2.17433	0.824329	1.15273	0.366863	0	0	0	0	0	0	0.249982
6	A07	71003655	71245436	241	Strength/SI/BollWt	Gh_A07G1736	70779688	70783140	AT4G16360.3	5'-AMP-activated protein kinase beta-2 subunit protein	7.89701	1.10799	9.25415	6.12889	0.486142	0.298142	1.69418	0.889196	0.751301	0.519269	0.674019	2.14444	0.755126	0.579628	0.138401	0.588227	0.263848	0	0.294965	0.120452	0	0.095249
6	A07	71003655	71245436	241	Strength/SI/BollWt	Gh_A07G1737	70942484	70943176	AT2G04480.1	FAMILY NOT NAMED	0.460801	1.99153	0.448039	0	0.336217	0	0.336507	0.031373	0.64802	0.637628	0.406984	0.59617	0.199667	0.303031	0.965013	0.415144	0.092884	0.116786	0.177274	0.255077	3.27953	0.234666
6	A07	71003655	71245436	241	Strength/SI/BollWt	Gh_A07G1738	70949210	70953444	AT4G14540.1	nuclear factor Y, subunit B3	1.6037	0.632895	3.18011	5.66111	5.26776	2.29347	1.23726	5.57043	2.00593	7.99935	1.44487	18.8967	3.2929	7.04649	0.590441	0.448739	0.565454	0.638393	1.36992	0.155077	0.312373	1.02053
6	A07	71003655	71245436	241	Strength/SI/BollWt	Gh_A07G1739	70976907	70977502	0	0	0.550284	0	0.56336	1.6333	0.301613	0	0.819263	1.16903	0.783425	0.259497	0.461107	1.06212	2.06793	0	0	0.612465	0.253662	0	8.97617	3.21163	0.164878	0.824454
6	A07	71003655	71245436	241	Strength/SI/BollWt	Gh_A07G1740	70977699	70978688	AT2G07560.1	H(+)-ATPase 6	0.481799	0.448657	1.14043	1.84519	0.917314	0	1.39083	0.341318	0.67288	0.061156	0.73104	0.390206	1.63119	0.140816	1.57095	0.369554	0.156732	0	5.77743	2.86285	0.467523	0.268354
6	A07	71003655	71245436	241	Strength/SI/BollWt	Gh_A07G1741	70982408	70982991	AT4G12730.1	FASCICLIN-like arabinogalactan 2	12.9165	29.6387	18.5279	3.10173	36.8797	4.14048	6.4011	0.926365	5.38371	13.737	2.6749	3.42753	4.36001	5.79706	25.5792	6.33353	6.15166	0.655429	1.21225	1.41423	2.13423	7.24492
6	A07	71003655	71245436	241	Strength/SI/BollWt	Gh_A07G1742	70985378	70986640	AT4G12730.1	FASCICLIN-like arabinogalactan 2	23.087	42.2323	30.7365	4.83794	49.1478	6.1114	10.7842	1.96943	10.4843	31.7714	5.42642	5.94748	7.20648	9.78444	39.3277	8.58482	7.78656	1.24526	2.19123	2.04467	3.80404	13.0132
6	A07	71003655	71245436	241	Strength/SI/BollWt	Gh_A07G1743	70987329	70989799	AT5G47650.1	nudix hydrolase homolog 2	0.074968	1.78499	0	11.841	0.301073	0.881365	0	0.324363	0	0	0.164751	0.037998	0.22921	0.242949	0.11608	0.336692	0.112744	0	0	0	0.156835	0.325466
6	A07	71003655	71245436	241	Strength/SI/BollWt	Gh_A07G1744	71156295	71158111	AT5G05260	cytochrome p450 79a2	0	0	0	0	0	0	0.179505	0	0	0.164238	0.024607	0.011331	0	0	0	0.587324	0	0	0	0	0	0.048589
7	A07	71299271	71598763	299	Strength	Gh_A07G1745	71430100	71431232	AT3G07680	emp24/gp25L/p24 family/GOLD family protein	0	0	0.196016	0	0	2.50815	0	0	0	0	0.0740223	0.068528	0.193643	0	0.211091	0.301904	0	0.254676	0	0	3.92599	1.68314
7	A07	71299271	71598763	299	Strength	Gh_A07G1746	71438986	71443992	AT2G04360	0	1.01263	0.742259	2.22819	7.33393	1.00571	0.465135	1.38531	2.53455	2.22291	0.938858	1.52628	0.588004	1.58135	0.692275	0.972955	1.43797	1.48089	0.808735	1.49707	0.750042	0.291201	1.21477
7	A07	71299271	71598763	299	Strength	Gh_A07G1747	71508720	71510432	AT2G04280	0	0	0	0	0	0	0.142617	0	0	0	0.0312612	0	0	0	0	0	0	0	0	0	0.0589073	0	0.0231244
7	A07	71299271	71598763	299	Strength	Gh_A07G1748	71562182	71562531	AT1G03430	histidine-containing phosphotransfer factor 5	0.753126	0	0	2.86932	0	0	0	0.809524	3.03647	0	1.80333	1.75329	0.578563	3.39871	0	0	4.9664	1.45606	0	0	0	0.893991
7	A07	71299271	71598763	299	Strength	Gh_A07G1749	71567508	71568410	AT5G63930	Leucine-rich repeat protein kinase family protein	0.0886796	0.124424	0	1.12461	0	0	0	0.0451804	0	0	0	0	0	0	0	0	0	0.0842179	0	0	0	0
7	A07	71299271	71598763	299	Strength	Gh_A07G1750	71570464	71571897	AT3G53240	receptor like protein 45	0.0260246	0.872211	0.222962	17.9897	0	0	0	0.502636	0	0	0.0285317	0.0262872	0	0.0837604	0	0	0	0.0493906	0	0	0	0.0281727
7	A07	71299271	71598763	299	Strength	Gh_A07G1751	71574475	71580347	AT2G42070	nudix hydrolase homolog 23	3.07822	0.525955	3.96954	4.93264	2.21253	1.29808	2.15613	3.94215	3.17146	4.47362	4.70372	4.22028	2.39727	1.28011	1.83057	2.20645	2.80676	0.691899	1.2739	1.77798	1.13984	2.43347
8	A07	71732299	72361132	628	Strength/SI/length/Mik/BollWt	Gh_A07G1757	71951926	71957589	AT2G04160	Subtilisin-like serine endopeptidase family protein	5.37846	2.43573	0.395337	1.82586	0.812736	0.205907	3.61088	1.20979	0.206553	0.0451612	0.135469	0.0389559	0.0665717	0.346519	0.1656	0.392824	0.231656	0.102761	0.065833	0	0.129449	0.158795
8	A07	71732299	72361132	628	Strength/SI/length/Mik/BollWt	Gh_A07G1758	71977975	71979584	AT4G17170	RAB GTPase homolog B1C	0.720549	0	1.4073	0.391822	0.189008	0.467605	0.188899	0.210444	0	0.0509992	0.0758691	0.210754	1.06674	0	1.08251	0.103133	0.311723	0.391446	2.84581	11.1205	0.933862	0.56257
8	A07	71732299	72361132	628	Strength/SI/length/Mik/BollWt	Gh_A07G1759	71990087	71992754	AT5G48300	ADP glucose pyrophosphorylase 1	13.0082	2.70663	20.7402	46.9754	3.06478	0.67108	8.82838	32.6749	13.4735	9.11803	11.4685	19.42	12.3337	10.794	7.99126	9.79086	4.68101	2.087	6.81691	1.43377	1.80538	3.00679
8	A07	71732299	72361132	628	Strength/SI/length/Mik/BollWt	Gh_A07G1760	71996571	71998062	AT3G50810	Uncharacterised protein family (UPF0497)	0.0463261	0.0466919	0.112931	0.0471721	0.0454671	0.225225	0.24247	0.145401	0.0507954	0.122852	0.109698	0.0773687	0.0932688	0.0727459	0.104243	0.0596583	0.0734464	0.861882	0.0127531	0.0366546	0	0.131342
8	A07	71732299	72361132	628	Strength/SI/length/Mik/BollWt	Gh_A07G1761	72009668	72010690	0	0	0	0	0	0	0	0	0	3.73723	0	0.978537	0	0	0.444441	0	0	0	0	0	0	0	0	0
8	A07	71732299	72361132	628	Strength/SI/length/Mik/BollWt	Gh_A07G1762	72012156	72013581	0	0	0	2.10025	0	0	0	0	0	0	0	0	0	0	0	0	0	5.90735	0	0	0	0	0	0
8	A07	71732299	72361132	628	Strength/SI/length/Mik/BollWt	Gh_A07G1763	72060783	72061248	0	0	1.38928	0	0	0	0	1.33094	0	0.365904	0	0	0.402107	0	0	0	0	0	0	0	0	0.494279	0	0
8	A07	71732299	72361132	628	Strength/SI/length/Mik/BollWt	Gh_A07G1764	72086446	72087352	0	0	0	1.12257	0	0	0	0	0	0	0	0	0	0	0.277352	0	0	0	0	0	0	0	0	0
8	A07	71732299	72361132	628	Strength/SI/length/Mik/BollWt	Gh_A07G1765	72091548	72100773	AT5G48310	0	0.298304	0.926496	1.47676	0.151365	0.324755	0.0659783	1.60188	0.0504328	3.68455	1.1366	2.78198	1.41909	2.00123	2.314	3.06019	2.09915	0.609457	0.0754312	0.811303	0.92325	0.228671	0.300308
8	A07	71732299	72361132	628	Strength/SI/length/Mik/BollWt	Gh_A07G1766	72109499	72111522	AT1G79430	Homeodomain-like superfamily protein	0.082911	0.154439	0	0.0772024	0	0	0.0738926	0	0.422166	0.161965	0.0909272	0.0279299	0.0992528	0.267107	0.17018	1.40499	0.414743	0.367181	0.0262423	0.0380949	0	0.179574
8	A07	71732299	72361132	628	Strength/SI/length/Mik/BollWt	Gh_A07G1767	72193391	72195370	AT4G12650	Endomembrane protein 70 protein family	17.2434	25.7881	19.1088	12.5671	8.00476	2.91973	22.2221	8.92219	16.3906	11.657	21.0153	9.46066	16.1854	8.42674	27.4619	31.0039	16.4958	9.92858	14.9157	14.512	13.3877	15.9889
8	A07	71732299	72361132	628	Strength/SI/length/Mik/BollWt	Gh_A07G1768	72197898	72200129	AT4G12760	0	5.3761	4.71594	3.24443	5.72723	4.04749	6.39281	4.0938	5.29436	4.58856	5.8229	5.5932	6.56145	4.10768	3.6571	4.57566	4.07197	1.92782	2.07339	3.01102	1.76619	3.06346	3.88455
8	A07	71732299	72361132	628	Strength/SI/length/Mik/BollWt	Gh_A07G1769	72201043	72206954	AT4G12780	Chaperone DnaJ-domain superfamily protein	2.9571	7.5169	4.87032	5.20363	1.78775	2.61206	5.58006	1.59615	4.33394	2.11465	3.1532	2.07879	2.80457	1.16777	3.99963	5.15002	3.59296	1.46867	3.54567	2.80196	2.97018	4.1387
8	A07	71732299	72361132	628	Strength/SI/length/Mik/BollWt	Gh_A07G1770	72283464	72286328	AT3G25520	ribosomal protein L5	0.228355	0.215371	0.672052	0	0	0	2.73863	0.389428	7.16594	7.48694	8.09087	4.84277	5.06929	3.53563	1.92988	2.8626	2.07802	1.73736	1.98775	0.211041	0.478172	1.58353
8	A07	71732299	72361132	628	Strength/SI/length/Mik/BollWt	Gh_A07G1771	72286898	72291524	AT2G39780	ribonuclease 2	40.3613	18.2381	22.7189	10.5968	48.8042	56.2648	25.8285	37.4337	30.6527	21.3528	25.1614	30.1288	29.7914	22.4183	25.0443	17.2796	9.54692	4.25775	38.9931	39.9806	21.4619	15.5044
8	A07	71732299	72361132	628	Strength/SI/length/Mik/BollWt	Gh_A07G1772	72331776	72333373	AT5G12230	0	11.462	6.30495	8.61115	8.57199	5.27274	8.44123	10.2127	16.1164	14.1187	21.6345	16.4801	16.5333	9.2656	8.63407	6.83316	9.74881	9.39332	3.95604	8.6361	4.94384	5.72195	8.30612
8	A07	71732299	72361132	628	Strength/SI/length/Mik/BollWt	Gh_A07G1773	72335561	72338459	AT5G48370	Thioesterase/thiol ester dehydrase-isomerase superfamily protein	12.0488	5.97029	7.94263	7.7216	6.50601	5.76507	13.2593	10.9629	11.5316	8.95422	12.6379	11.6182	20.2981	7.52853	12.6348	7.98643	3.37752	1.91928	23.6328	16.9435	11.1408	6.09334
8	A07	71732299	72361132	628	Strength/SI/length/Mik/BollWt	Gh_A07G1774	72399620	72402122	0	0	1.39224	12.6223	0.234054	3.4691	2.02795	1.87116	2.18913	1.33221	7.97477	39.371	11.3009	58.5357	13.1756	42.4693	3.9915	1.75508	1.76144	0.0777175	6.15549	1.50509	1.68433	2.2466
9	A07	72914799	73053552	138	seedindex	Gh_A07G1805	72886501	72930921	AT4G13010	Oxidoreductase, zinc-binding dehydrogenase family protein	57.4992	508.058	69.7597	83.2011	78.2779	74.4641	44.0081	85.7684	23.8536	44.2485	26.9841	54.1913	45.003	56.7931	37.6699	20.3274	25.3659	17.3749	65.0146	98.248	25.6344	32.5911
9	A07	72914799	73053552	138	seedindex	Gh_A07G1806	72968276	72974657	AT4G13020	Protein kinase superfamily protein	1.98724	2.02179	3.20224	3.7263	5.47364	1.43133	4.45125	4.29438	9.38265	17.1393	10.1327	17.8382	5.01762	10.2966	6.28934	4.30018	4.93485	4.33381	4.87509	3.0127	1.99256	3.56129
9	A07	72914799	73053552	138	seedindex	Gh_A07G1807	72975993	72977835	AT3G07270	GTP cyclohydrolase I	3.68602	3.73062	5.37983	6.11534	2.76231	8.57135	4.88874	4.11382	2.54976	1.38879	2.37228	2.0509	3.56786	1.11803	4.39725	4.61225	2.4446	2.43329	3.42272	1.3621	3.01667	2.50153
9	A07	72914799	73053552	138	seedindex	Gh_A07G1808	73000389	73003475	AT3G25160	ER lumen protein retaining receptor family protein	0	0	0	0	0.0860577	0	0	0	0	0.139782	0.0346891	0.224689	0.204212	1.24049	0.98758	25.4744	37.2424	33.4987	0.12091	0	0.0657559	10.2527
9	A07	72914799	73053552	138	seedindex	Gh_A07G1809	73014679	73016543	AT3G07250	nuclear transport factor 2 (NTF2) family protein / RNA recognition motif (RRM)-containing protein	1.89503	0.244473	0	0.0815058	34.7487	19.9026	2.49703	1.27487	0.222715	0.427368	0.319826	0.412682	0.2304	0.282028	0.269525	2.68141	35.8441	6.22552	0.0969461	0.140677	0.182938	13.3596
9	A07	72914799	73053552	138	seedindex	Gh_A07G1810	73039011	73043251	AT4G13040	Integrase-type DNA-binding superfamily protein	13.3747	1.96245	0.61096	4.16731	0.957573	0.947235	2.96624	6.28615	4.73478	8.05745	4.30234	9.56916	4.09463	8.03526	3.83797	6.68349	3.36711	1.0569	1.27354	1.53986	9.23699	7.10215
9	A07	72914799	73053552	138	seedindex	Gh_A07G1811	73047605	73049149	AT5G24590	TCV-interacting protein	7.3924	0.703837	1.53211	3.08175	0.0837687	0.843017	11.3004	9.69582	8.77373	6.09172	12.2907	6.74763	8.5685	10.0559	20.6272	1.31761	4.72461	0.537433	2.87161	3.07997	6.84315	6.9043
9	A07	72914799	73053552	138	seedindex	Gh_A07G1812	73050797	73054020	AT3G07220	SMAD/FHA domain-containing protein	4.87292	6.66746	7.43661	5.36793	4.31538	3.58841	8.57786	4.71281	10.0328	9.75399	10.3999	11.9125	7.98188	7.59215	7.42909	5.21873	5.29898	3.95019	4.84071	2.92261	3.29354	5.98043
10	A07	73716228	73808688	92	FD	Gh_A07G1859	73725442	73725912	0	0	0.153724	7.98414	0	3.21212	0	0	0.449383	0.158855	0.596421	0	0.691083	0	0.225256	0	0	0	0	0	0	0	0	0
10	A07	73716228	73808688	92	FD	Gh_A07G1860	73728231	73728791	0	0	0	0	0	0.896356	0	0	0	0	0	0	0	0	0	0	0	0	0	0	0	0	0.430688	0
10	A07	73716228	73808688	92	FD	Gh_A07G1861	73733198	73738951	AT2G20320	DENN (AEX-3) domain-containing protein	0.244458	0	0.163139	0.378971	0.169733	1.38627	0.304749	0.773547	0.493399	0.304082	0.424689	0.274973	0.180365	0.091924	0.395375	3.57402	4.75539	5.37352	0.0475525	0.0692669	0.0300664	2.2435
10	A07	73716228	73808688	92	FD	Gh_A07G1862	73740446	73743077	AT2G20330	Transducin/WD40 repeat-like superfamily protein	9.9498	10.114	9.99082	8.07116	4.53791	4.91933	15.9882	7.58939	13.7229	21.4682	11.821	14.8836	12.7537	18.0109	12.6805	9.10877	6.24314	4.29943	7.62069	6.67237	7.79309	7.98032
10	A07	73716228	73808688	92	FD	Gh_A07G1863	73749815	73752965	AT4G28650	Leucine-rich repeat transmembrane protein kinase family protein	0.787105	1.64658	0.406684	0.127314	0.496046	0.22889	4.29859	0.582913	4.7951	3.71644	5.82863	0.912768	3.95132	2.10819	11.0741	1.13166	3.86626	0.435867	0.471749	0.268749	0.0720707	2.11392
10	A07	73716228	73808688	92	FD	Gh_A07G1864	73765838	73767314	AT5G43980	plasmodesmata-located protein 1	4.06496	0.243943	1.50542	0.673555	0	0	2.11578	1.37314	4.36699	2.0496	3.58707	3.62071	2.66103	0.282801	1.75647	2.34481	1.30936	0.578012	0.95517	3.18201	3.86602	2.12626
10	A07	73716228	73808688	92	FD	Gh_A07G1865	73769855	73770172	AT5G43970	translocase of outer membrane 22-V	5.71184	16.6545	10.268	3.30526	1.2205	0.71085	13.6244	3.27299	10.5597	8.71016	21.6375	7.85945	20.1074	4.21577	11.382	7.66319	5.51177	4.51845	20.6964	9.40894	7.44059	6.63775
10	A07	73716228	73808688	92	FD	Gh_A07G1866	73775579	73783849	AT1G04080	Tetratricopeptide repeat (TPR)-like superfamily protein	3.62482	2.59967	4.01353	4.00653	0.535752	0.994141	3.09178	0.932754	6.00614	3.23371	3.18326	3.94931	2.71313	1.14241	3.67687	6.46717	3.47068	3.68004	3.87991	2.04773	2.82117	3.77215
11	A07	75429041	75456973	27	Strength
12	A08	1891418	1914071	22	BollWt	Gh_A08G0717	18920340	18920612	AT5G05800	0	0.573498	0.988578	1.31152	2.69661	0.219465	0	0.334801	0.79068	4.81884	7.49226	4.01718	3.36906	2.01628	1.92872	2.53864	1.65277	0.839278	0.127797	1.54642	0.754498	0.989536	1.54189
12	A08	1891418	1914071	22	BollWt	Gh_A08G0718	18920959	18921354	0	0	0.078828	0.12938	0.206069	0	0	0	0	0.0696626	0.313871	0.376882	0.635677	0.310748	0.343925	0.232417	0.22182	0.170632	0.311351	0.085897	0.0980001	0	0.0944462	0.0749598
12	A08	1891418	1914071	22	BollWt	Gh_A08G0719	18924476	18934661	AT1G55250	histone mono-ubiquitination 2	5.88837	8.63289	6.35462	7.58578	3.72893	2.75476	8.13246	3.96341	10.0829	11.0607	8.8632	9.32857	8.02287	6.3918	6.95769	10.1567	8.28644	5.95425	4.66421	2.80894	6.52116	9.35069
12	A08	1891418	1914071	22	BollWt	Gh_A08G0720	19037678	19038511	AT1G55260	Bifunctional inhibitor/lipid-transfer protein/seed storage 2S albumin superfamily protein	13.5843	1.03394	13.5264	30.3003	8.47373	0.555801	9.91146	153.62	45.1374	39.6527	97.3904	140.159	331.171	152.089	218.871	10.4984	3.94036	1.31147	752.684	1018.06	18.0034	40.8494
13	A08	94344343	94530875	186	Strength	Gh_A08G1588	94356067	94357870	AT2G45550	cytochrome P450, family 76, subfamily C, polypeptide 4	0.304295	1.1026	1.85094	0.301301	0	0.120159	0.673864	0.0910932	0.171068	0.184098	0.0589854	0	0.0257469	0.115897	0.110752	0	0	0	0	0	0.224671	0.01942
13	A08	94344343	94530875	186	Strength	Gh_A08G1589	94358411	94361302	AT1G12520	copper chaperone for SOD1	33.2799	17.8248	26.3405	31.9339	4.99056	11.407	32.1406	18.8981	13.721	24.4174	19.248	19.019	19.0762	20.8825	14.3651	13.0672	6.12669	5.19264	11.6875	12.3131	12.7402	9.2854
13	A08	94344343	94530875	186	Strength	Gh_A08G1590	94364160	94366370	AT5G67360	Subtilase family protein	0.0243307	0	0	0.0225205	0	0	0	0	0.0927807	0.0236706	0.0621213	0.0571693	0.0174439	0.0259509	0	0.036328	0.097126	0.092312	0.0230041	0	0	0.0788425
13	A08	94344343	94530875	186	Strength	Gh_A08G1591	94367153	94369417	AT1G04110	Subtilase family protein	1.72292	0.792549	0.897379	0.438824	0.664205	0.578368	1.21553	0.385112	0.301363	0.645773	0.432368	1.03449	0.985865	0.252826	1.40156	0.896783	0.425878	0.899551	1.67355	1.32722	0.892368	0.870669
13	A08	94344343	94530875	186	Strength	Gh_A08G1592	94370808	94374177	AT4G11970	YTH family protein	5.46837	4.1602	5.96942	7.5901	3.34828	2.7691	5.4537	5.9168	10.3539	9.84565	7.76276	9.78361	5.5582	4.37848	6.02118	6.50101	4.2693	4.01453	5.5331	2.80276	6.04769	5.44548
13	A08	94344343	94530875	186	Strength	Gh_A08G1593	94389223	94390364	AT4G22880	leucoanthocyanidin dioxygenase	48.4205	66.5988	669.796	291.71	132.21	37.6865	281.752	97.4239	60.1481	41.039	170.551	111.29	181.61	188.064	495.223	20.0526	3.23817	0.103962	30.4641	46.4135	4.58175	13.1898
13	A08	94344343	94530875	186	Strength	Gh_A08G1594	94455913	94458235	AT4G22890	PGR5-LIKE A	5.89642	0.580125	16.2778	108.22	9.50527	0.487326	1.00537	97.4427	0.0791472	0.0609156	0.0910035	0.125992	0.029786	0.268819	0	0.0619755	0	0	0.177725	0.599843	0.216433	0.134849
13	A08	94344343	94530875	186	Strength	Gh_A08G1595	94460350	94461323	AT1G12560	expansin A7	0.0255181	0.502125	0	0.21651	0.345808	0	0	0	0	0	0	0	0	0	0.159326	0	0	0	0	0	0.0534023	0.0277813
13	A08	94344343	94530875	186	Strength	Gh_A08G1596	94463848	94464738	AT4G22900	Protein of unknown function (DUF1191)	0.405508	0.379375	0.845889	0.0635121	0.182185	0	0.487815	0.0688724	0.258668	0.166039	0.22312	0.297592	0.389434	0.146682	3.57402	0.202546	0.542977	0.256745	0.732105	1.68028	0.0471383	0.0734787
14	A08	94606262	95088355	482	Strength	Gh_A08G1602	94660444	94661478	AT5G51910	TCP family transcription factor	0.211603	0.593479	0.122035	0.416985	0	0	0.685963	0.15089	1.25487	1.24646	0.907656	0.859328	0.594143	1.92568	0.262867	0.126788	0	0.0803755	0.383878	0.934963	0.221366	0.0229914
14	A08	94606262	95088355	482	Strength	Gh_A08G1603	94669952	94673589	AT4G11820	hydroxymethylglutaryl-CoA synthase / HMG-CoA synthase / 3-hydroxy-3-methylglutaryl coenzyme A synthase	0.795575	0.753392	1.27148	1.2426	1.3233	2.11874	1.08108	1.48055	1.33875	0.829558	2.15877	1.08995	2.92463	2.60544	3.19548	0.362885	0.849774	0.0767766	3.34096	2.76922	1.21271	0.963629
14	A08	94606262	95088355	482	Strength	Gh_A08G1604	94733607	94737261	AT1G12570	Glucose-methanol-choline (GMC) oxidoreductase family protein	1.4958	0.0311467	4.48502	19.4348	41.8401	6.07016	2.02198	14.3245	4.9203	1.63244	3.49756	4.97795	13.6907	6.43473	23.6744	0.200155	0.301182	0	43.6776	98.5624	0.163409	1.29192
14	A08	94606262	95088355	482	Strength	Gh_A08G1605	94738403	94747817	AT1G63020	nuclear RNA polymerase D1A	3.21509	2.28305	4.00658	1.66077	0.324827	0.245121	3.37695	0.659192	3.89948	2.25975	2.60938	1.83348	2.06599	0.693983	2.70474	5.72623	3.74557	1.8945	3.04977	2.30527	1.60843	2.66049
14	A08	94606262	95088355	482	Strength	Gh_A08G1606	94749156	94749416	0	0	0	0	0	0	0	0	0	0	1.15843	0	0	0	0	0	0	0	0	0	0.305984	0	0	0
14	A08	94606262	95088355	482	Strength	Gh_A08G1607	94845032	94845326	0	0	2.45353	0	1.77086	0	0	0	0	0	4.89522	1.62477	1.72996	4.98634	0.371931	6.05539	5.70676	0.76538	0	0.945457	0	0	0	0.572763
14	A08	94606262	95088355	482	Strength	Gh_A08G1608	94847633	94851603	AT4G11790	Pleckstrin homology (PH) domain superfamily protein	0.930608	0.882306	0.451919	1.76606	0.336049	0.264199	1.60693	0.673896	2.35032	1.68927	1.52339	1.80344	1.08828	0.509336	0.632768	2.54831	1.98999	1.58692	0.989941	0.456781	0.560879	0.923196
14	A08	94606262	95088355	482	Strength	Gh_A08G1609	94856980	94857333	AT2G02650	Ribonuclease H-like superfamily protein	0	0	0	0	0	0	0	0	0	0	0	0	0	0	0	0	0	0	0	0	0	0
14	A08	94606262	95088355	482	Strength	Gh_A08G1610	94872971	94876015	AT4G23020	0	4.83713	0.255596	2.2029	0.474383	32.3627	3.93204	4.22501	10.193	6.46407	4.86254	7.35288	4.35789	7.95146	4.03965	4.9867	1.2508	0.509925	0.570659	16.1534	17.5127	0.164054	0.792556
14	A08	94606262	95088355	482	Strength	Gh_A08G1611	94880207	94882676	AT3G19690	CAP (Cysteine-rich secretory proteins, Antigen 5, and Pathogenesis-related 1 protein) superfamily protein	0	0	0	0	0	31.3533	0	0.128273	0	0	0	0	0	0	0	0	0	0	0	0	0	0
14	A08	94606262	95088355	482	Strength	Gh_A08G1612	95031810	95032334	AT5G52020	Integrase-type DNA-binding superfamily protein	0.177709	0	0	0	0	0	0	0	0	0	0	0	0	0	0	0.133876	0.270278	0.3382	0	0	0	0.0975715
14	A08	94606262	95088355	482	Strength	Gh_A08G1613	95071694	95073301	AT4G23030	MATE efflux family protein	0.320908	2.84657	0	0.255493	0	0	0.0610845	0.0232912	0	0	0	0	0	0	0	0	0	0.0869929	0	0	0	0.123983
15	A08	95144798	95331334	186	Strength	Gh_A08G1614	95189962	95191893	AT1G12710	phloem protein 2-A12	8.1308	23.3326	2.69013	4.16272	10.0439	5.51261	4.67321	12.6375	11.2139	4.35275	5.87379	8.19369	4.89151	3.91962	10.9531	2.62063	13.7545	11.7341	2.32307	3.98414	3.94439	8.56899
15	A08	95144798	95331334	186	Strength	Gh_A08G1615	95282105	95285238	AT4G23060	IQ-domain 22	0.0822992	0.0766457	0.39204	0	0.655125	1.23837	0.586694	0.0836741	0.05238	0.200948	0.150421	0.249498	0.236441	0.706943	0.0844517	0.902379	0.823327	0.0520669	0.0260467	0.378129	0.172131	0.297068
15	A08	95144798	95331334	186	Strength	Gh_A08G1616	95286210	95287741	AT5G07250	RHOMBOID-like protein 3	6.71098	9.80015	6.018	3.95501	93.5616	12.704	9.43042	10.5178	3.30472	3.22285	5.8538	1.32507	3.68753	3.78279	4.61186	2.82845	5.9261	1.60258	5.40575	16.3924	15.8481	12.3507
15	A08	95144798	95331334	186	Strength	Gh_A08G1617	95330868	95332817	AT4G11680	Zinc finger, C3HC4 type (RING finger) family protein	8.02303	10.5904	8.78168	9.09678	72.6121	66.8337	20.7287	6.50357	4.24256	5.334	4.80161	4.12126	5.55051	5.38382	7.74335	7.50005	3.84165	2.42683	6.08271	9.58189	4.36284	4.70577
16	D06	58605375	58809349	203	LintPC	Gh_D06G1832	58614817	58647332	AT2G39200	Seven transmembrane MLO family protein	0	0	0	11.6099	0	0	0	0.212457	0	0	0	0	0	0	0	0	0	0	0	0	0	0
16	D06	58605375	58809349	203	LintPC	Gh_D06G1833	58648367	58648789	AT1G61560	Seven transmembrane MLO family protein	0	0.34885	0	45.0859	0	0	0	0.376285	0	0	0	0	0	0	0	0	0	0	0	0	0	0
16	D06	58605375	58809349	203	LintPC	Gh_D06G1834	58649946	58653839	AT5G14990	0	0	0	0	0	0	0.200939	0	0	0	0	0	0	0	0	0	0	0	0	0	0	0	0
16	D06	58605375	58809349	203	LintPC	Gh_D06G1835	58655317	58655538	AT5G42300	ubiquitin-like protein 5	51.1796	55.4599	44.8563	40.3327	26.2335	39.7774	11.9742	31.0688	48.7289	47.3754	72.119	46.5405	58.7998	26.3983	38.2236	46.2613	25.3195	33.679	51.6526	68.8547	23.8625	23.8816
16	D06	58605375	58809349	203	LintPC	Gh_D06G1836	58658847	58659068	AT5G42300	ubiquitin-like protein 5	234.683	183.964	179.425	258.428	127.069	273.253	86.0646	160.213	86.1457	192.014	163.419	148.44	121.233	146.07	88.9113	79.5967	46.4191	26.1012	80.5311	122.374	32.1226	29.4709
16	D06	58605375	58809349	203	LintPC	Gh_D06G1837	58661227	58667354	AT2G28320	Pleckstrin homology (PH) and lipid-binding START domains-containing protein	0.147921	0	0.0233359	0	0.453481	45.0891	0.174407	0.0584019	0	0.0479727	0.0269777	0.0165519	0.0235678	0.0262985	0	0.0736217	0.0246047	0.0311791	0.0699332	0.124439	0.0171832	0.0443845
16	D06	58605375	58809349	203	LintPC	Gh_D06G1838	58681953	58583353	AT4G14145	0	4.67313	1.53338	3.66138	3.15553	1.17175	1.40581	3.84942	3.0279	4.39248	3.95856	5.30712	4.88222	5.36415	2.29414	3.50337	3.64089	5.33044	1.52755	5.27843	4.47187	1.39971	0.888454
16	D06	58605375	58809349	203	LintPC	Gh_D06G1839	58709638	58709943	AT4G10100	co-factor for nitrate, reductase and xanthine dehydrogenase 7	22.2386	10.2259	20.2384	16.9275	6.98113	13.0772	5.46531	17.1858	3.72223	12.8737	3.84752	9.84304	8.75956	4.19079	4.71722	8.57678	5.94282	0.810254	7.52581	8.64255	26.0076	10.7362
16	D06	58605375	58809349	203	LintPC	Gh_D06G1840	58721389	58725844	AT3G10370	FAD-dependent oxidoreductase family protein	5.00819	6.54239	6.02307	6.52603	3.54271	1.68425	5.80594	3.17773	8.36969	5.83864	6.47538	12.0185	8.15613	7.30762	7.74413	6.21225	5.68703	7.80057	8.74	9.97021	4.48827	6.02141
16	D06	58605375	58809349	203	LintPC	Gh_D06G1841	58728630	58732048	AT3G10390	Flavin containing amine oxidoreductase family protein	2.7538	3.83268	4.38978	3.74492	0.9018	0.712041	5.69809	0.626134	3.92392	2.07333	2.31536	3.10352	2.43406	1.38972	2.95402	4.0034	2.91471	2.57469	2.80903	1.44782	1.62952	3.15462
16	D06	58605375	58809349	203	LintPC	Gh_D06G1842	58732822	58733184	0	0	9.35199	8.99963	9.62356	7.91825	1.86162	0.55254	11.864	4.02776	15.7271	9.55007	7.88614	11.4754	8.91022	6.51424	5.69655	11.3638	10.5787	11.602	9.007	5.01526	9.48102	6.59975
16	D06	58605375	58809349	203	LintPC	Gh_D06G1843	58762498	58763391	AT5G22355	Cysteine/Histidine-rich C1 domain family protein	0.493626	0.314859	0	0	0.927268	0	0.425066	0.15243	0.0858738	0	0.0493809	0.0683947	0.105044	0.146076	0	0	0	0.198885	0.0214444	0	0.0938969	0.0975734
16	D06	58605375	58809349	203	LintPC	Gh_D06G1844	58767259	58767695	AT2G42220	Rhodanese/Cell cycle control phosphatase superfamily protein	0	0	0	0	0	0	1.67401	0	0	0.422099	0.610978	0.288953	1.38826	0.989085	2.35059	0	0	0	6.60785	9.80847	0	0
16	D06	58605375	58809349	203	LintPC	Gh_D06G1845	58799637	58800422	AT2G39170	0	6.74333	8.92798	7.07948	6.46103	9.18578	5.67923	5.85443	9.47468	5.12647	6.12696	4.68448	8.84576	6.2441	9.09538	7.37844	5.50956	4.98828	4.68636	5.68383	7.00066	5.21664	4.57201
16	D06	58605375	58809349	203	LintPC	Gh_D06G1846	58804257	58806236	AT1G20370	Pseudouridine synthase family protein	3.70373	5.85383	6.2899	5.67242	0.718382	0.201813	6.01272	1.41461	5.85246	5.39756	5.06157	5.10793	4.8363	5.37308	3.71228	3.10557	1.51202	1.24462	3.87967	1.66783	2.65908	2.10573
17	D07	16992597	17388348	395	BollWt	Gh_D07G1156	17015970	17017796	AT2G28490	RmlC-like cupins superfamily protein	0	0	0	0	0	0	0	0.114746	0.191551	0	0	0	0.16211	0.0807003	0.154251	401.454	616.045	695.285	0.0475979	1.0717	0.23611	236.515
17	D07	16992597	17388348	395	BollWt	Gh_D07G1157	17020674	17023024	AT1G07960	PDI-like 5-1	29.465	19.4856	22.9881	25.702	18.7826	23.5313	26.317	23.1142	16.1756	14.7541	24.6906	20.1089	27.019	7.85528	22.6866	28.0347	17.4988	17.3925	28.3042	29.0464	11.2613	13.5305
17	D07	16992597	17388348	395	BollWt	Gh_D07G1158	17028419	17028622	AT5G60460	Preprotein translocase Sec, Sec61-beta subunit protein	0	0	0	0	0	0	0	0	0	0	0.658475	0	0	0	0	0	0	0	0	0	0	0
17	D07	16992597	17388348	395	BollWt	Gh_D07G1159	17029461	17035474	AT3G02280	Flavodoxin family protein	2.24374	3.26142	2.80907	2.98668	0.631435	0.894423	3.0838	1.87949	3.91386	3.5718	3.59565	2.45	4.05102	3.0428	2.4088	2.92884	1.52248	2.00114	5.0734	3.68389	2.02513	2.17818
17	D07	16992597	17388348	395	BollWt	Gh_D07G1160	17054482	17055901	AT1G07930	GTP binding Elongation factor Tu family protein	287.517	210.659	271.108	162.072	130.471	104.499	398.069	75.4962	182.388	105.61	152.14	168.706	270.405	127.164	245.857	180.555	102.461	27.8624	469.812	222.51	91.3694	119.619
17	D07	16992597	17388348	395	BollWt	Gh_D07G1161	17113566	17117228	AT1G61560	Seven transmembrane MLO family protein	23.2715	4.87899	55.3157	29.0404	5.52086	18.3286	4.10064	3.38468	0.218507	12.5557	1.5281	8.06421	1.11312	0.634757	0.478946	11.5888	11.0465	5.31446	0.0690309	0.81743	6.18384	12.3506
17	D07	16992597	17388348	395	BollWt	Gh_D07G1162	17143607	17144871	AT2G21610	pectinesterase 11	0	0	0	0	0	0.141918	0	0	0	0	0	0	0	0	0	0	0	0	0	0	0	0
17	D07	16992597	17388348	395	BollWt	Gh_D07G1163	17249587	17251339	AT3G45260	C2H2-like zinc finger protein	6.72131	0.212074	10.5508	6.14496	0.0670471	0.126855	6.18322	3.47375	1.37724	0.815324	0.91577	0.383481	0.572558	0.407221	0.739446	8.94948	10.708	8.11937	0.144103	0.0697713	0.714765	5.82268
17	D07	16992597	17388348	395	BollWt	Gh_D07G1164	17259442	17260148	AT3G15650	alpha/beta-Hydrolases superfamily protein	7.47983	2.7503	6.0263	7.99107	4.48768	2.57048	3.59636	5.11841	14.6399	19.43	18.3775	13.3114	11.2522	8.51321	12.1536	9.66537	7.31519	8.05429	5.49556	5.93275	2.94443	6.34422
17	D07	16992597	17388348	395	BollWt	Gh_D07G1165	17328934	17329713	AT5G60490	FASCICLIN-like arabinogalactan-protein 12	0	1.64871	19.0052	0	0.159742	0.397039	0.159972	0	0	0	0	0	0.105636	0	0	12.5206	1.23816	0	0.562375	0.161962	423.69	306.485
17	D07	16992597	17388348	395	BollWt	Gh_D07G1166	17348562	17350647	AT1G07980	nuclear factor Y, subunit C10	15.4531	9.52515	13.5518	11.793	5.72885	7.2072	17.0032	11.3277	31.3027	36.3151	27.0955	31.8517	20.9257	27.8253	13.6558	16.1575	13.7211	11.1353	10.4257	4.07782	5.47261	10.4832
17	D07	16992597	17388348	395	BollWt	Gh_D07G1167	17350994	17352565	AT1G62670	rna processing factor 2	3.95612	4.03411	5.89737	4.53645	0.0932144	0.274561	5.92086	1.21201	3.96932	3.36953	2.94872	2.61514	3.40757	1.92593	4.54748	5.48781	2.95989	2.16298	3.45356	1.87799	2.93669	2.6317
18	D09	30602506	30610211	7	BollWt
19	D10	16146367	16338864	192	Elongation	Gh_D10G1053	16156620	16157777	AT2G28605	Photosystem II reaction center PsbP family protein	2.3156	0.440608	2.80296	4.23735	0.850299	1.413	1.49202	2.64608	1.484	2.56002	1.44858	3.01434	1.19898	0.426954	1.79491	1.65813	1.3134	0.132322	1.61858	1.04696	0.546545	1.32718
19	D10	16146367	16338864	192	Elongation	Gh_D10G1054	16185410	16185934	AT4G30770	Putative membrane lipoprotein	0	0	0	0	0	1.22224	0	0	0	0	0	0	0	0	0	0	0	0	0	0	0.186118	0
19	D10	16146367	16338864	192	Elongation	Gh_D10G1055	16287632	16295288	AT5G58610	PHD finger transcription factor, putative	0.951261	1.6996	1.58456	1.46094	0.707136	0.533797	2.14312	0.397866	2.76843	1.50835	1.67277	0.898728	1.5475	0.903111	2.25611	4.60451	3.01899	1.18255	1.15924	0.74292	0.833181	3.00386
19	D10	16146367	16338864	192	Elongation	Gh_D10G1056	16311311	16316196	AT5G64030	S-adenosyl-L-methionine-dependent methyltransferases superfamily protein	0.253839	0	0.130681	0	0.0603782	3.98392	0.198285	0.0526796	0.0109931	0.0168103	0	0.034806	0.0619953	0	0.0879767	0.0860873	0.0345093	0.0765926	0.239577	0.878376	2.93095	1.25743
20	D10	28097379	28774506	677	Elongation	Gh_D10G1394	28106350	28108818	AT2G39640	glycosyl hydrolase family 17 protein	0.281422	0.5963	0.412666	0.402083	0	0	1.16344	0.0719345	5.26782	1.88346	1.94526	1.22509	1.06852	1.163	0.666593	17.3973	8.20592	7.49195	0.271587	0	0.589212	2.92344
20	D10	28097379	28774506	677	Elongation	Gh_D10G1395	28124332	28125127	AT4G32210	succinate dehydrogenase 3-2	71.5148	72.3576	57.5696	38.2947	49.8523	68.7783	47.6576	27.486	53.1551	61.5058	62.9932	75.3397	115.788	82.0933	102.593	95.7182	58.186	36.157	235.029	168.466	115.827	83.6503
20	D10	28097379	28774506	677	Elongation	Gh_D10G1396	28132561	28132958	AT5G59190	subtilase family protein	0	0	0	0	0	0	0	0	0	0	0	0	0	0	0	0	0	0	0	0	0	0
20	D10	28097379	28774506	677	Elongation	Gh_D10G1397	28199183	28201920	AT2G38700	mevalonate diphosphate decarboxylase 1	0.719168	0.414018	0	0.427181	0.424774	0	0.835292	0.89073	1.39346	3.40142	2.09767	0.753691	0.63137	0	0	1.63624	0.885304	0.274383	0	0.602866	0.603258	0.719403
20	D10	28097379	28774506	677	Elongation	Gh_D10G1398	28204474	28206103	AT3G48270	cytochrome P450, family 71, subfamily A, polypeptide 26	0.254823	0.1355	0.0692346	0	0	0	0	0.0986566	0	0	0.0265977	0	0.017422	0.0780278	0	0.652895	0.145573	0.345412	0	0	0.532928	0.131308
20	D10	28097379	28774506	677	Elongation	Gh_D10G1399	28250795	28252027	AT4G13620	Integrase-type DNA-binding superfamily protein	0.138816	2.41535	0.0441735	0.129476	0.082102	0.103308	0.24799	0.188264	0.353555	0.316723	0.101555	0.312062	0.532038	0.199142	0.761243	0.069214	0.0926503	0.0878354	0.146633	0.212684	0.322622	0.0835763
20	D10	28097379	28774506	677	Elongation	Gh_D10G1400	28252857	28256496	AT1G04880	HMG (high mobility group) box protein with ARID/BRIGHT DNA-binding domain	0.138185	0	0.474004	3.3969	0.146692	0.277264	0.591141	1.71407	2.11083	1.09326	1.37906	1.08927	0.744396	0.356143	0.17018	0.289263	0.248846	0.0524544	0.131212	0.514281	0.0578037	0.179574
20	D10	28097379	28774506	677	Elongation	Gh_D10G1401	28455848	28457780	AT2G26710	Cytochrome P450 superfamily protein	62.9477	206.298	52.6094	141.157	3.7528	2.68432	79.5816	343.092	23.1103	64.2241	35.559	154.859	45.7187	78.5224	26.0079	6.43299	8.65277	17.5936	17.3338	9.74312	15.5807	15.3794
20	D10	28097379	28774506	677	Elongation	Gh_D10G1402	28504673	28508368	AT3G18670	Ankyrin repeat family protein	1.11276	0.892036	1.22726	0	0.105142	0.0532632	0.743092	0.178795	0.0915794	0	0.0613161	0.153159	0.0746108	0.0512247	0.2448	0.0239051	0	0	0.105957	0.275493	0.234345	0.164287
20	D10	28097379	28774506	677	Elongation	Gh_D10G1403	28600472	28602454	AT3G06050	peroxiredoxin IIF	28.0461	10.9702	32.4591	24.5671	9.08948	6.62559	18.9712	31.3241	42.6978	44.8852	47.309	43.799	44.4541	31.6474	24.09	32.4214	17.8683	12.4841	49.2088	15.456	12.8073	16.9
20	D10	28097379	28774506	677	Elongation	Gh_D10G1404	28664410	28660910	AT2G32800	protein kinase family protein	2.02821	8.7783	11.7663	6.33675	9.5934	1.96341	6.59765	3.66926	18.6388	13.3253	13.482	13.2567	9.54824	9.66635	10.3261	9.50758	1.95934	2.07885	1.8624	0.920642	10.5497	4.37189
20	D10	28097379	28774506	677	Elongation	Gh_D10G1405	28667388	28668365	AT3G24110	Calcium-binding EF-hand family protein	6.8235	4.00867	15.2201	3.86672	2.51063	1.39569	3.55134	4.38856	4.30212	2.76497	3.34925	3.80951	3.33173	4.57521	2.58281	4.36486	2.86656	2.58222	1.21611	0.262356	0.991935	1.03461
20	D10	28097379	28774506	677	Elongation	Gh_D10G1406	28714861	28718740	AT4G13640	Homeodomain-like superfamily protein	3.04631	6.727	5.84088	2.72685	2.72476	1.85249	11.0649	5.35622	13.6146	13.9362	9.55871	13.182	8.1099	7.29904	2.6667	7.81016	7.25441	7.5197	4.56012	4.1919	3.17548	6.47891
21	D11	12268492	12284121	15	strength	Gh_D11G1285	12274389	12275309	AT5G28150	Plant protein of unknown function (DUF868)	0.77952	1.09343	0.687237	0.975825	7.75096	1.38559	0.702436	0.970678	1.86426	3.41316	1.59595	2.02313	2.29201	1.9013	1.6149	0.713671	2.60846	1.39828	1.79939	4.8142	0	1.55314
22	D11	12350027	12458110	108	seedindex	Gh_D11G1298	12366876	12369714	AT2G32010	CVP2 like 1	0.369793	0.51601	3.42624	0.386454	0.244366	0	1.17038	0.0939396	2.07295	10.7003	4.35574	7.79021	1.65884	1.18811	0.780661	3.2293	1.24739	1.09643	2.62901	2.00597	0.483343	0.925121
22	D11	12350027	12458110	108	seedindex	Gh_D11G1299	12381631	12384827	AT3G22750	Protein kinase superfamily protein	0	0	0	0	0	0.32737	0	0	0	0.0477847	0	0	0	0	0	0	0	0	0	0.0449055	0.953494	0.0705974
22	D11	12350027	12458110	108	seedindex	Gh_D11G1300	12398300	12404790	AT1G03080	kinase interacting (KIP1-like) family protein	10.5722	17.039	11.5886	8.17406	6.51203	4.6798	9.1659	3.77618	5.65252	8.42174	5.04196	10.6286	8.60113	7.95372	17.2593	14.6983	7.47014	5.84603	13.7788	16.3895	16.9836	17.5115
22	D11	12350027	12458110	108	seedindex	Gh_D11G1301	12406233	12410558	AT3G51895	sulfate transporter 3;1	4.83815	4.41863	2.68308	1.70664	0.916507	1.80036	1.16835	10.9336	0.139806	0.147198	0.190584	0.341636	0.282584	0.117427	1.34679	0.574771	1.1802	3.3378	0.182078	0.113551	0.0574823	0.69316
22	D11	12350027	12458110	108	seedindex	Gh_D11G1302	12441951	12445324	AT4G02680	ETO1-like 1	74.4903	21.9175	32.1928	13.8276	2.52672	2.82812	45.1506	11.5734	14.5498	8.72471	14.3262	18.2576	15.2012	8.43257	16.7493	14.7983	5.03375	4.52809	13.0944	6.35054	11.4007	9.46776
23	D11	23273485	23993355	719	BollWt/length	Gh_D11G1913	23231923	23234251	AT2G23630	SKU5 similar 16	0	0.539267	0	0.0950191	0	0.0758611	0	0	0	0	0	0	0	0	0.0697962	0	0	0.0862827	0	0	0	0.0245934
23	D11	23273485	23993355	719	BollWt/length	Gh_D11G1914	23268554	23271395	AT5G66920	SKU5 similar 17	3.14881	8.88204	17.3665	1.77369	103.239	2.731	1.36302	1.22434	0.368763	0.415656	1.4821	0.217938	0.799527	0.620751	2.12879	1.61372	2.76062	1.57466	0.689537	1.03356	0.285273	1.96747
23	D11	23273485	23993355	719	BollWt/length	Gh_D11G1915	23424843	23429041	AT3G19080	SWIB complex BAF60b domain-containing protein	12.0495	4.97841	5.28399	6.87944	3.33508	11.0816	9.73777	11.0542	13.6065	14.0393	12.5402	10.2505	13.7488	9.92601	16.5529	14.3932	11.4922	7.04628	11.455	11.6602	8.09337	10.2549
23	D11	23273485	23993355	719	BollWt/length	Gh_D11G1916	23470654	23474545	AT4G37190	0	1.96729	4.2054	2.40554	4.257	1.12873	1.3192	4.58237	1.77048	3.77381	3.29805	3.84126	2.87934	3.56739	2.60806	3.27977	4.0095	2.24325	1.907	3.44366	1.41378	2.52656	2.7518
23	D11	23273485	23993355	719	BollWt/length	Gh_D11G1917	23476533	23477239	0	0	0.204113	2.38468	1.29487	0	0	1.47785	0	0	0	0.317398	0	0	0.30119	0.731127	0	5.92161	0.635485	0.780636	0	0	3.85571	1.37761
23	D11	23273485	23993355	719	BollWt/length	Gh_D11G1918	23549128	23554339	AT3G50520	Phosphoglycerate mutase family protein	8.98251	7.43792	7.52459	9.07353	3.42154	1.84507	8.05769	10.4915	10.8989	10.1361	10.6296	10.5036	11.2017	10.1204	7.42303	3.77477	2.30956	1.62285	11.7629	12.0117	5.40917	4.21482
23	D11	23273485	23993355	719	BollWt/length	Gh_D11G1919	23564721	23568985	AT3G50530	CDPK-related kinase	4.47994	11.5213	5.93212	8.7542	5.51947	2.21951	11.2156	5.7757	13.3332	11.9608	12.9498	14.7051	14.4502	15.9705	13.9032	14.1979	6.13229	5.05586	15.9296	12.0724	19.5639	10.2535
23	D11	23273485	23993355	719	BollWt/length	Gh_D11G1920	23589948	23591287	AT3G50560	NAD(P)-binding Rossmann-fold superfamily protein	3.90688	13.8214	18.2325	16.983	6.87663	1.57452	0.492555	4.38066	0.148666	0.152914	0.0570198	0.0263462	0.0746237	0.0845735	0.161612	0.0388027	0	0	0.123963	0.0715297	0.379026	0.0845177
23	D11	23273485	23993355	719	BollWt/length	Gh_D11G1921	23688816	23712388	AT3G50590	Transducin/WD40 repeat-like superfamily protein	0.0162916	0	0.0462587	0.0452401	0.0856093	0.0542038	0.0432152	0	0	0	0.017827	0	0	0	0.0498265	1.2649	2.78027	5.71754	0	0.0224266	0	1.26703
23	D11	23273485	23993355	719	BollWt/length	Gh_D11G1922	23713563	23722734	AT3G50590	Transducin/WD40 repeat-like superfamily protein	0	0	0.0774406	0.0378743	0.358017	0.226937	0.0723254	0	0	0	0	0	0.0685154	0	0.0417071	1.34547	2.45207	9.58532	0.0516028	0.0939759	0.0571122	1.43016
23	D11	23273485	23993355	719	BollWt/length	Gh_D11G1923	23724839	23728112	AT4G37080	Protein of unknown function, DUF547	0.944882	0.905664	2.21224	0.821405	1.63408	0.163985	0.732761	0.18994	2.1403	0.719024	1.01307	0.436575	0.706048	0.788967	0.301624	2.30823	0.501329	0.541556	0.31681	0.230423	0.905608	0.797977
23	D11	23273485	23993355	719	BollWt/length	Gh_D11G1924	23789699	23789989	AT5G66816	0	0	0.343787	0	0	0	0	0	0	0	0	0	0	0	0	0	0	0	0	0	0	0	0
23	D11	23273485	23993355	719	BollWt/length	Gh_D11G1925	23865413	23867851	AT3G50620	P-loop containing nucleoside triphosphate hydrolases superfamily protein	0.639377	0.421428	0.540743	0.792117	0.302123	0.0631706	1.21519	0.153159	2.22907	2.21182	3.34754	1.22009	1.81284	1.15799	2.0384	6.70035	4.29885	3.71359	0.573552	0.233563	0	3.26573
23	D11	23273485	23993355	719	BollWt/length	Gh_D11G1926	23902739	23907075	AT5G66810	0	2.6771	4.94081	4.24177	5.12827	3.18928	1.44554	3.74726	3.52671	4.74331	3.49982	3.51125	4.76605	3.75551	2.66539	3.4059	1.7154	1.16482	0.703502	2.92653	3.06337	2.59095	2.97107
23	D11	23273485	23993355	719	BollWt/length	Gh_D11G1927	23963774	23965537	AT4G37070	Acyl transferase/acyl hydrolase/lysophospholipase superfamily protein	0.138264	0	0	0	3.69755	48.6602	0.0427826	0	0	0	0	0	0.0114666	0.0515277	0.114898	0	0	0.0302851	0	0.300685	0	0.322808
24	D11	24046112	24096076	49	BollWt	Gh_D11G1931	24059081	24065773	AT3G19184	AP2/B3-like transcriptional factor family protein	4.99984	5.51392	8.09375	4.27322	3.48645	0.380565	8.27808	2.59888	9.39903	11.0625	9.14383	7.36284	6.51626	7.77792	6.30475	6.679	4.86035	2.45023	3.18227	1.55241	3.81208	4.60334
24	D11	24046112	24096076	49	BollWt	Gh_D11G1932	24078788	24079582	AT5G66800	0	0.179282	0.202673	0	0.205069	0.0990403	0	20.9712	0.330009	30.019	12.2179	11.6223	6.43	7.885	6.644	20.7403	6.8464	4.56366	0.204561	10.5249	13.5629	11.9369	8.90306
25	D12	6478135	6522165	44	Mik	Gh_D12G0406	6495916	6501149	AT1G05920	Domain of unknown function (DUF313)	0.0203866	0	0	0.0382295	0	0.0457206	0	0	0	0	0	0	0.0146738	0	0	0	0	0	0	0	0	0
26	D12	43850781	44029848	179	LintPC	Gh_D12G1425	43870059	43870949	AT3G27010	TEOSINTE BRANCHED 1, cycloidea, PCF (TCP)-domain family protein 20	16.1752	2.97177	7.02739	2.85804	2.00403	4.48003	14.3296	14.5091	1.85379	2.98871	3.17326	4.48677	2.48264	2.34692	5.81654	4.25346	0.950209	1.8828	1.59341	0.746793	2.35692	2.93915
26	D12	43850781	44029848	179	LintPC	Gh_D12G1426	43910593	43914382	AT1G71120	GDSL-motif lipase/hydrolase 6	0.212747	0	0	0	0	0	0	0	0.0677715	0	0	0	0	0	0.16451	26.9058	4.47732	0.201964	0	0.04892	0.148351	2.21182
26	D12	43850781	44029848	179	LintPC	Gh_D12G1427	43922414	43923579	AT3G07565	Protein of unknown function (DUF3755)	1.17692	0	2.93268	2.82619	0	0	0.937667	0.308605	4.63371	2.34407	5.41279	2.56594	1.97475	4.42725	2.1021	1.81231	0.929589	1.12867	0.611968	0.417076	4.32499	3.02384
27	D13	37862229	39382404	1520	LintPC	Gh_D13G1246	37862229	39382404	AT4G09160	SEC14 cytosolic factor family protein / phosphoglyceride transfer family protein	26.3526	282.235	24.7513	42.3346	484.887	37.3105	26.1959	24.6077	12.8232	14.4204	6.31461	19.878	15.5957	15.2001	16.7333	8.0763	15.431	3.78324	8.12733	10.5033	10.1017	29.5816
27	D13	37862229	39382404	1520	LintPC	Gh_D13G1247	38083295	38085551	AT1G22540	Major facilitator superfamily protein	0.597211	5.81622	0.680467	1.57239	1.14665	3.07828	0.954097	0.650862	1.16019	2.41314	0.844501	4.61129	2.33752	3.31152	9.79464	68.0906	21.9374	1.60708	0.997888	10.5147	253.975	129.61
27	D13	37862229	39382404	1520	LintPC	Gh_D13G1248	38141857	38145627	AT1G35460	basic helix-loop-helix (bHLH) DNA-binding superfamily protein	0.859748	3.4115	4.39667	6.7923	0.822067	0	0.274848	2.65608	0.242121	0.373463	0.167142	0.283133	0.382818	0	0	1.25127	0.839021	1.05693	0.0484394	0.104847	0.105835	0.715687
27	D13	37862229	39382404	1520	LintPC	Gh_D13G1249	38173982	38176493	AT4G13650	Pentatricopeptide repeat (PPR) superfamily protein	0.219002	0.146475	0.199133	0.292098	0.0460825	0	0.325597	0.097844	0.35081	0.255787	0.364343	0.1412	0.244991	0.420778	0.402169	0.549432	0.367282	0.216047	0.215448	0.120606	0.0732701	0.369134
27	D13	37862229	39382404	1520	LintPC	Gh_D13G1250	38196171	38197716	AT1G72100	late embryogenesis abundant domain-containing protein / LEA domain-containing protein	0.101493	0	0	0.212384	1.34406	0.0423823	0.135465	0.0257902	1.0817	0.0742905	0.500653	0.333112	0.18218	0.163265	0.19504	4.43122	56.3898	96.7636	0.0240723	0.0349653	0.0530661	21.9022
27	D13	37862229	39382404	1520	LintPC	Gh_D13G1251	38198790	38210553	0	0	0	0	0	0	0	0	0	0	0	0	0	0	0.0936176	1.47284	0.100535	0	0	0	0.123894	0	0	0
27	D13	37862229	39382404	1520	LintPC	Gh_D13G1252	38210723	38211076	AT1G72100	late embryogenesis abundant domain-containing protein / LEA domain-containing protein	0	0	0	0	0	0	0	0	0	0	0	0	0	0	0	0.082421	0.837498	1.13869	0	0	0	0.605021
27	D13	37862229	39382404	1520	LintPC	Gh_D13G1253	38344897	38345867	0	0	0	0	0	0	0	0	0	0	0	0	0	0	0	0.22519	0	0	0	0	0	0	0	0
27	D13	37862229	39382404	1520	LintPC	Gh_D13G1254	38598772	38600424	AT4G33550	Bifunctional inhibitor/lipid-transfer protein/seed storage 2S albumin superfamily protein	0	0	0	0	0	6.84791	0	0	0	0	0	0	0	0	0	0	0	0	0	0	0	0
27	D13	37862229	39382404	1520	LintPC	Gh_D13G1255	38606817	38610026	AT4G15760	monooxygenase 1	0	21.1193	0.181815	0.088814	4.05618	0.212579	0.0850674	0.3066	1.03035	0.558572	0.609364	0.240771	0.547251	0.358602	0.195826	0.87802	0.476521	0.0903377	0.0905128	0	0.0663615	0.240719
27	D13	37862229	39382404	1520	LintPC	Gh_D13G1256	38635722	38636276	AT4G10250	HSP20-like chaperones superfamily protein	2.55122	0.583071	2.26908	0.907236	0.229556	0.846473	2.36409	0.632074	3.21756	2.02811	2.87385	3.93463	2.43503	0.730895	3.35968	18.0208	2.20809	0.70459	0.91753	2.01699	2.49915	1.29339
27	D13	37862229	39382404	1520	LintPC	Gh_D13G1257	38644107	38645170	AT4G09460	myb domain protein 6	9.28909	13.6426	5.70832	6.53228	1.34735	5.58918	7.50174	2.73118	9.43183	12.2045	9.42307	16.1797	14.3473	13.7556	18.2669	13.2393	14.0967	1.76875	6.29617	8.68982	18.2012	23.5462
27	D13	37862229	39382404	1520	LintPC	Gh_D13G1258	38707941	38708801	0	0	0	0	0	0	0	0	0	0	0	0	0	0	0	0	0	0	0	0	0	0	0	0.102141
27	D13	37862229	39382404	1520	LintPC	Gh_D13G1259	38715539	38719339	AT4G09510	cytosolic invertase 2	12.9718	18.3248	7.02863	11.7575	11.7262	9.61914	24.1489	6.18289	21.7588	81.994	34.9304	53.8591	25.5809	35.3109	18.674	11.8781	9.66366	6.13788	14.3479	16.2522	8.46147	12.4404
27	D13	37862229	39382404	1520	LintPC	Gh_D13G1260	38753599	38755968	AT3G56640	exocyst complex component sec15A	4.35974	5.41044	5.0848	3.78217	1.22527	0.926425	7.74311	1.15412	5.9715	5.64566	5.28843	4.71461	6.1342	4.88761	6.48956	6.75585	4.12444	3.24234	7.36516	3.64805	3.259	4.29325
27	D13	37862229	39382404	1520	LintPC	Gh_D13G1261	38760072	38761891	AT2G47510	fumarase 1	14.2716	5.61631	6.93344	10.9623	11.9051	13.5283	10.6887	5.96523	8.73311	8.46851	9.4597	8.0622	10.8733	6.62174	6.85235	6.75896	4.00962	2.89723	12.682	7.81433	8.98385	4.86681
27	D13	37862229	39382404	1520	LintPC	Gh_D13G1262	38804674	38810104	AT1G71990	fucosyltransferase 13	7.72028	12.78	7.05895	8.07516	5.9378	4.91058	6.77229	2.6653	3.60506	2.83699	4.33045	4.95472	13.6859	5.63954	11.1157	11.7819	4.40361	2.57577	29.3769	35.0783	28.7739	15.0104
27	D13	37862229	39382404	1520	LintPC	Gh_D13G1263	38810468	38810926	0	0	0	0.443564	0	0	0	0	0	0.635419	0	0	0	0	0.337884	0.53471	0.510125	4.20181	0	0	1.53042	3.44012	0.644852	0.513643
27	D13	37862229	39382404	1520	LintPC	Gh_D13G1264	38868426	38868998	AT1G22680	0	0	0.223137	0	0	0.438224	0	1.42045	0.282331	0.530121	0.94047	0.698436	0.607037	0.485118	0.654753	1.37591	0.23718	0	0.22487	0.11445	0.491776	0	0.0431707
27	D13	37862229	39382404	1520	LintPC	Gh_D13G1265	38880219	38882222	AT1G71950	Proteinase inhibitor, propeptide	52.8589	20.4939	36.8175	14.5242	26.5484	40.3188	19.8382	39.1921	26.1971	62.1034	38.8875	50.7988	46.09	55.9528	38.205	33.1611	29.215	13.3076	26.1836	52.9517	54.4441	27.1775
27	D13	37862229	39382404	1520	LintPC	Gh_D13G1266	38885003	38883370	AT2G01050	zinc ion binding;nucleic acid binding	0.436175	0.365746	0.623937	0.690965	0.0772702	0.243261	0.622597	0.34006	0.527564	0.490179	0.781519	0.470396	0.678945	0.375039	0.537619	0.521833	0.392858	0.358758	0.179568	0.24053	0.182461	0.393752
27	D13	37862229	39382404	1520	LintPC	Gh_D13G1267	38887147	38888514	AT2G01050	zinc ion binding;nucleic acid binding	0.436175	0.365746	0.623937	0.690965	0.0772702	0.243261	0.622597	0.34006	0.527564	0.490179	0.781519	0.470396	0.678945	0.375039	0.537619	0.521833	0.392858	0.358758	0.179568	0.24053	0.182461	0.393752
27	D13	37862229	39382404	1520	LintPC	Gh_D13G1268	38901878	38908064	AT1G65280	DNAJ heat shock N-terminal domain-containing protein	8.93788	12.6094	10.0895	7.75267	5.07174	7.41468	9.43022	5.27867	9.25928	9.91934	9.48153	7.79755	8.59001	7.13588	8.19046	8.85001	5.29489	4.73268	7.28385	8.44531	6.0419	5.93336
27	D13	37862229	39382404	1520	LintPC	Gh_D13G1269	38948024	38949353	AT2G28290	P-loop containing nucleoside triphosphate hydrolases superfamily protein	0.439185	1.55256	0.892966	0.632618	2.37539	2.32563	0.455043	0.248463	0.39483	0.452259	0.151352	0.447289	0.575951	0	1.79304	0.853162	0.934053	0	0.233864	0.40867	0.543066	0.94949
27	D13	37862229	39382404	1520	LintPC	Gh_D13G1270	38990417	38991703	AT3G29765	General transcription factor 2-related zinc finger protein	0	0	0	0	0	0	0	0	0	0	0	0	0	0	0	0	0	0	0	0	0	0
27	D13	37862229	39382404	1520	LintPC	Gh_D13G1271	39025301	39026298	AT1G71930	vascular related NAC-domain protein 7	0.310838	0.659893	0	0.22293	0.215839	0.664666	0.753602	0	0.0746656	0.347626	0.129103	0.159565	0.0562673	0	0.369773	0.0584605	0	0.0739085	0	0	0	0.212792
27	D13	37862229	39382404	1520	LintPC	Gh_D13G1272	39069789	39075948	AT1G22700	Tetratricopeptide repeat (TPR)-like superfamily protein	8.83887	7.35966	18.5019	36.9044	2.68018	2.17412	15.4256	43.7846	13.9039	21.2765	14.1747	15.7632	15.1747	22.8881	12.6367	7.86472	5.60214	2.754	17.2141	36.4919	4.55124	6.36252
27	D13	37862229	39382404	1520	LintPC	Gh_D13G1273	39078454	39081595	AT1G22710	sucrose-proton symporter 2	0.0123494	0.137916	3.27729	1.06777	0.0326889	9.32099	0.790817	0.213372	2.2393	2.27742	3.26209	3.70326	5.37276	13.0663	46.4964	31.9513	8.81586	0.11718	2.31923	5.61549	104.24	64.044
27	D13	37862229	39382404	1520	LintPC	Gh_D13G1274	39197782	39198346	AT3G49420	Got1/Sft2-like vescicle transport protein family	21.3049	9.73286	18.8617	15.581	26.2079	10.1744	15.484	24.304	24.6868	25.543	19.0996	21.0393	25.1998	12.195	25.1114	20.9921	8.60251	4.71197	64.9601	36.3317	27.5307	18.9654

[truncated: 4 more sheets: Table S11, Table S12, Table S13, Table S14]
